# Supplementary material for: Reciprocal genomic evolution in the ant–fungus agricultural symbiosis
Source: Nat Commun. 2016 Jul 20;7:12233. doi: 10.1038/ncomms12233 (PMC4961791; doi:10.1038/ncomms12233)
Supplement: Supplementary Data 1 — Number of annotated fungal genes in each CAZy family [file ncomms12233-s2.xlsx]

## Sheet: Description
Supplementary Data 1
Number of annotated fungal genes in each CAZy family.
Sheet 2: Raw numbers are shown for each of the attine cultivars (identified by the abbbreviation of their ant host), as well as for the outgroup fungi Coprinopsis cinerea (Cins), Agaricus bisporus (Abis), and Schizophyllum commune (Scom).
For the cultivar of C. costatus, both genome- (Ccos) and transcriptome-based (CcosT) counts are given.
Sheet 3: Normalized CAZy counts (proportions of total genes found in each CAZy family).
Numbers are given as percentages, normalized to the total number of annotated genes in each species.

## Sheet: CAZy counts
	Acol	Aech	Tsep	Tcor	Tzet	CcosT	Ccos	Abis	Scom	Cins
AA1	7	8	7	6	7	14	24	13	6	17
AA2	2	2	1	3	1	3	6	5	2	4
AA3	17	28	17	15	17	48	72	37	28	38
AA4	1	2	0	2	2	2	3	2	3	2
AA5	7	12	8	8	7	12	17	9	4	8
AA6	2	3	2	4	3	5	6	4	4	3
AA7	9	9	7	9	6	8	22	15	15	22
AA8	0	2	2	1	1	1	3	1	3	3
AA9	2	2	1	4	3	10	17	8	16	25
CBM1	0	0	0	0	0	1	3	2	2	17
CBM12	0	0	0	1	0	1	1	1	1	1
CBM13	5	8	6	2	4	5	10	8	12	22
CBM19	0	0	0	0	0	0	0	0	0	2
CBM20	0	0	0	0	1	0	0	0	0	0
CBM21	1	1	2	3	2	1	2	2	3	3
CBM32	0	0	0	0	0	1	0	1	1	0
CBM48	0	1	0	0	0	0	0	0	0	0
CBM50	1	0	0	0	1	2	6	4	5	3
CE1	2	5	2	3	2	3	5	4	17	10
CE10	17	21	19	16	17	33	66	38	45	42
CE12	4	3	4	1	1	3	3	3	2	2
CE14	2	1	0	0	0	1	2	1	1	0
CE15	1	1	1	1	1	1	1	1	2	9
CE16	4	4	3	5	2	6	10	11	11	5
CE2	0	0	0	0	0	0	0	0	0	1
CE3	0	0	0	0	0	0	0	0	0	4
CE4	3	4	3	5	6	9	14	11	9	17
CE5	4	2	1	2	1	2	5	6	2	6
CE8	3	3	1	5	2	2	4	2	2	0
CE9	2	4	3	2	1	5	10	5	8	7
GH1	1	2	0	1	1	3	4	1	3	2
GH10	1	3	1	2	2	3	4	2	5	6
GH105	3	5	4	2	2	4	6	5	8	5
GH109	2	3	1	2	1	4	6	5	6	7
GH11	2	0	1	0	1	1	2	2	1	6
GH114	0	0	0	0	0	0	0	0	1	0
GH115	0	1	0	1	0	1	2	2	2	1
GH12	0	1	1	2	1	2	4	2	1	1
GH125	1	1	1	0	0	1	1	1	1	1
GH13	4	0	4	3	2	4	6	6	10	7
GH15	2	2	1	2	2	1	3	2	3	4
GH16	11	13	9	14	11	18	25	24	34	26
GH17	2	3	2	1	1	2	5	4	2	3
GH18	7	10	5	7	3	11	17	13	15	8
GH2	1	4	2	1	1	3	3	2	4	2
GH20	2	3	2	1	3	4	4	4	3	2
GH23	0	0	0	0	0	1	1	1	2	1
GH24	0	0	0	0	0	2	4	1	0	5
GH25	0	0	1	0	0	2	4	4	1	0
GH26	0	0	0	0	0	0	1	0	1	0
GH27	4	5	4	2	4	3	5	4	1	0
GH28	5	5	1	2	1	5	11	6	3	3
GH29	1	2	0	2	1	1	1	1	2	0
GH3	3	4	3	8	7	8	12	8	12	7
GH30	1	2	1	1	1	2	3	3	5	3
GH31	6	8	4	7	6	7	16	6	4	3
GH32	0	0	0	0	0	0	0	0	1	0
GH33	0	0	0	0	0	0	2	0	0	0
GH35	3	3	1	3	2	1	4	1	4	0
GH37	2	4	1	3	2	2	2	2	2	2
GH38	1	2	1	1	1	0	1	1	1	1
GH43	4	4	1	2	1	5	8	4	19	4
GH44	0	0	1	2	1	0	1	1	0	1
GH45	0	0	0	0	0	0	0	0	1	0
GH47	9	11	5	5	6	9	10	7	7	8
GH5	10	10	4	9	10	14	25	19	16	26
GH51	1	1	2	2	1	3	4	1	2	1
GH53	1	1	1	0	1	1	1	1	1	1
GH55	0	2	1	1	1	0	1	1	2	1
GH6	1	2	1	0	1	1	1	1	1	5
GH62	0	0	0	0	0	0	0	0	1	3
GH63	2	1	1	2	1	1	1	2	2	2
GH7	5	0	1	3	2	2	5	1	2	6
GH71	0	2	2	3	1	4	5	3	9	4
GH72	1	2	1	1	1	1	1	1	1	2
GH74	1	0	0	1	2	2	2	2	2	2
GH76	0	0	0	0	0	2	2	1	7	0
GH78	4	2	1	2	2	3	3	4	5	0
GH79	5	4	3	4	3	4	6	6	2	5
GH81	0	0	0	0	0	0	0	0	1	0
GH85	0	0	1	1	1	0	1	1	1	2
GH88	1	1	1	1	1	1	1	1	1	1
GH9	0	2	0	0	0	1	1	1	1	1
GH92	2	5	2	4	2	5	10	5	5	3
GH93	0	0	0	0	0	1	4	0	2	0
GH95	4	5	0	2	2	2	2	1	2	1
GH99	0	0	0	0	0	0	11	0	1	1
GT1	1	1	1	1	1	0	2	2	7	3
GT15	2	5	2	3	3	4	4	3	6	7
GT17	1	1	2	0	0	1	1	1	1	0
GT18	1	1	1	1	1	0	1	1	1	0
GT2	8	5	6	5	8	10	8	10	11	10
GT20	3	5	5	4	2	2	3	3	3	3
GT21	0	0	1	1	1	1	1	1	1	1
GT22	2	4	1	1	1	3	3	2	3	3
GT23	0	0	0	0	0	0	0	0	0	1
GT24	1	1	1	1	1	1	1	1	1	1
GT25	1	0	1	1	1	0	1	1	2	1
GT28	0	0	0	0	0	1	1	1	1	1
GT3	1	2	0	1	0	1	1	1	1	1
GT31	2	0	1	1	1	1	1	1	1	0
GT32	2	4	1	0	3	3	3	4	7	4
GT33	1	2	0	1	1	1	1	1	1	1
GT35	1	2	1	0	0	1	1	1	1	1
GT39	1	3	1	2	1	3	3	3	3	3
GT4	3	3	1	1	2	3	5	4	4	4
GT41	19	17	9	14	15	18	27	24	25	47
GT48	2	3	0	2	2	2	2	2	2	2
GT49	0	1	0	1	1	0	1	1	1	1
GT5	1	2	0	1	2	1	1	1	2	1
GT50	0	1	1	1	0	1	4	1	1	1
GT57	3	4	2	2	1	2	3	2	2	2
GT58	1	1	0	1	1	1	1	1	1	1
GT59	1	1	1	1	1	1	1	1	1	1
GT65	1	1	0	0	0	1	0	1	0	0
GT66	1	3	0	1	1	1	1	1	1	1
GT69	2	1	1	1	1	3	3	2	3	5
GT76	0	0	2	1	0	1	1	0	1	1
GT8	3	1	1	3	1	2	4	2	4	4
GT90	2	2	1	2	2	2	3	3	6	7
PL1	0	2	0	0	1	2	5	2	5	1
PL12	1	1	0	0	0	0	0	1	1	0
PL14	3	3	4	5	4	4	4	4	2	7
PL3	0	0	0	2	2	1	2	1	4	2
PL4	2	4	0	2	1	1	2	1	3	2
PL8	1	2	1	1	1	1	3	1	1	1
PL9	0	0	0	0	0	0	0	0	2	0

## Sheet: Normalized counts
	Acol	Aech	Tsep	Tcor	Tzet	CcosT	Ccos	Abis	Scom	Cins
AA1	0.0837	0.0494	0.0872	0.0666	0.0929	0.1552	0.1798	0.1245	0.041	0.1255
AA2	0.0239	0.0124	0.0125	0.0333	0.0133	0.0332	0.045	0.0479	0.0137	0.0295
AA3	0.2033	0.1731	0.2117	0.1666	0.2256	0.532	0.5394	0.3545	0.1911	0.2806
AA4	0.012	0.0124	0	0.0222	0.0265	0.0222	0.0225	0.0192	0.0205	0.0148
AA5	0.0837	0.0742	0.0996	0.0889	0.0929	0.133	0.1274	0.0862	0.0273	0.0591
AA6	0.0239	0.0185	0.0249	0.0444	0.0398	0.0554	0.045	0.0383	0.0273	0.0222
AA7	0.1077	0.0556	0.0872	0.1	0.0796	0.0887	0.1648	0.1437	0.1024	0.1624
AA8	0	0.0124	0.0249	0.0111	0.0133	0.0111	0.0225	0.0096	0.0205	0.0222
AA9	0.0239	0.0124	0.0125	0.0444	0.0398	0.1108	0.1274	0.0766	0.1092	0.1846
CBM1	0	0	0	0	0	0.0111	0.0225	0.0192	0.0137	0.1255
CBM12	0	0	0	0.0111	0	0.0111	0.0075	0.0096	0.0068	0.0074
CBM13	0.0598	0.0494	0.0747	0.0222	0.0531	0.0554	0.0749	0.0766	0.0819	0.1624
CBM19	0	0	0	0	0	0	0	0	0	0.0148
CBM20	0	0	0	0	0.0133	0	0	0	0	0
CBM21	0.012	0.0062	0.0249	0.0333	0.0265	0.0111	0.015	0.0192	0.0205	0.0222
CBM32	0	0	0	0	0	0.0111	0	0.0096	0.0068	0
CBM48	0	0.0062	0	0	0	0	0	0	0	0
CBM50	0.012	0	0	0	0.0133	0.0222	0.045	0.0383	0.0341	0.0222
CE1	0.0239	0.0309	0.0249	0.0333	0.0265	0.0332	0.0375	0.0383	0.116	0.0738
CE10	0.2033	0.1298	0.2366	0.1777	0.2256	0.3657	0.4945	0.3641	0.3071	0.3101
CE12	0.0478	0.0185	0.0498	0.0111	0.0133	0.0332	0.0225	0.0287	0.0137	0.0148
CE14	0.0239	0.0062	0	0	0	0.0111	0.015	0.0096	0.0068	0
CE15	0.012	0.0062	0.0125	0.0111	0.0133	0.0111	0.0075	0.0096	0.0137	0.0665
CE16	0.0478	0.0247	0.0374	0.0555	0.0265	0.0665	0.0749	0.1054	0.0751	0.0369
CE2	0	0	0	0	0	0	0	0	0	0.0074
CE3	0	0	0	0	0	0	0	0	0	0.0295
CE4	0.0359	0.0247	0.0374	0.0555	0.0796	0.0997	0.1049	0.1054	0.0614	0.1255
CE5	0.0478	0.0124	0.0125	0.0222	0.0133	0.0222	0.0375	0.0575	0.0137	0.0443
CE8	0.0359	0.0185	0.0125	0.0555	0.0265	0.0222	0.03	0.0192	0.0137	0
CE9	0.0239	0.0247	0.0374	0.0222	0.0133	0.0554	0.0749	0.0479	0.0546	0.0517
GH1	0.012	0.0124	0	0.0111	0.0133	0.0332	0.03	0.0096	0.0205	0.0148
GH10	0.012	0.0185	0.0125	0.0222	0.0265	0.0332	0.03	0.0192	0.0341	0.0443
GH105	0.0359	0.0309	0.0498	0.0222	0.0265	0.0443	0.045	0.0479	0.0546	0.0369
GH109	0.0239	0.0185	0.0125	0.0222	0.0133	0.0443	0.045	0.0479	0.041	0.0517
GH11	0.0239	0	0.0125	0	0.0133	0.0111	0.015	0.0192	0.0068	0.0443
GH114	0	0	0	0	0	0	0	0	0.0068	0
GH115	0	0.0062	0	0.0111	0	0.0111	0.015	0.0192	0.0137	0.0074
GH12	0	0.0062	0.0125	0.0222	0.0133	0.0222	0.03	0.0192	0.0068	0.0074
GH125	0.012	0.0062	0.0125	0	0	0.0111	0.0075	0.0096	0.0068	0.0074
GH13	0.0478	0	0.0498	0.0333	0.0265	0.0443	0.045	0.0575	0.0683	0.0517
GH15	0.0239	0.0124	0.0125	0.0222	0.0265	0.0111	0.0225	0.0192	0.0205	0.0295
GH16	0.1316	0.0803	0.1121	0.1555	0.146	0.1995	0.1873	0.2299	0.2321	0.192
GH17	0.0239	0.0185	0.0249	0.0111	0.0133	0.0222	0.0375	0.0383	0.0137	0.0222
GH18	0.0837	0.0618	0.0623	0.0778	0.0398	0.1219	0.1274	0.1245	0.1024	0.0591
GH2	0.012	0.0247	0.0249	0.0111	0.0133	0.0332	0.0225	0.0192	0.0273	0.0148
GH20	0.0239	0.0185	0.0249	0.0111	0.0398	0.0443	0.03	0.0383	0.0205	0.0148
GH23	0	0	0	0	0	0.0111	0.0075	0.0096	0.0137	0.0074
GH24	0	0	0	0	0	0.0222	0.03	0.0096	0	0.0369
GH25	0	0	0.0125	0	0	0.0222	0.03	0.0383	0.0068	0
GH26	0	0	0	0	0	0	0.0075	0	0.0068	0
GH27	0.0478	0.0309	0.0498	0.0222	0.0531	0.0332	0.0375	0.0383	0.0068	0
GH28	0.0598	0.0309	0.0125	0.0222	0.0133	0.0554	0.0824	0.0575	0.0205	0.0222
GH29	0.012	0.0124	0	0.0222	0.0133	0.0111	0.0075	0.0096	0.0137	0
GH3	0.0359	0.0247	0.0374	0.0889	0.0929	0.0887	0.0899	0.0766	0.0819	0.0517
GH30	0.012	0.0124	0.0125	0.0111	0.0133	0.0222	0.0225	0.0287	0.0341	0.0222
GH31	0.0718	0.0494	0.0498	0.0778	0.0796	0.0776	0.1199	0.0575	0.0273	0.0222
GH32	0	0	0	0	0	0	0	0	0.0068	0
GH33	0	0	0	0	0	0	0.015	0	0	0
GH35	0.0359	0.0185	0.0125	0.0333	0.0265	0.0111	0.03	0.0096	0.0273	0
GH37	0.0239	0.0247	0.0125	0.0333	0.0265	0.0222	0.015	0.0192	0.0137	0.0148
GH38	0.012	0.0124	0.0125	0.0111	0.0133	0	0.0075	0.0096	0.0068	0.0074
GH43	0.0478	0.0247	0.0125	0.0222	0.0133	0.0554	0.0599	0.0383	0.1297	0.0295
GH44	0	0	0.0125	0.0222	0.0133	0	0.0075	0.0096	0	0.0074
GH45	0	0	0	0	0	0	0	0	0.0068	0
GH47	0.1077	0.068	0.0623	0.0555	0.0796	0.0997	0.0749	0.0671	0.0478	0.0591
GH5	0.1196	0.0618	0.0498	0.1	0.1327	0.1552	0.1873	0.182	0.1092	0.192
GH51	0.012	0.0062	0.0249	0.0222	0.0133	0.0332	0.03	0.0096	0.0137	0.0074
GH53	0.012	0.0062	0.0125	0	0.0133	0.0111	0.0075	0.0096	0.0068	0.0074
GH55	0	0.0124	0.0125	0.0111	0.0133	0	0.0075	0.0096	0.0137	0.0074
GH6	0.012	0.0124	0.0125	0	0.0133	0.0111	0.0075	0.0096	0.0068	0.0369
GH62	0	0	0	0	0	0	0	0	0.0068	0.0222
GH63	0.0239	0.0062	0.0125	0.0222	0.0133	0.0111	0.0075	0.0192	0.0137	0.0148
GH7	0.0598	0	0.0125	0.0333	0.0265	0.0222	0.0375	0.0096	0.0137	0.0443
GH71	0	0.0124	0.0249	0.0333	0.0133	0.0443	0.0375	0.0287	0.0614	0.0295
GH72	0.012	0.0124	0.0125	0.0111	0.0133	0.0111	0.0075	0.0096	0.0068	0.0148
GH74	0.012	0	0	0.0111	0.0265	0.0222	0.015	0.0192	0.0137	0.0148
GH76	0	0	0	0	0	0.0222	0.015	0.0096	0.0478	0
GH78	0.0478	0.0124	0.0125	0.0222	0.0265	0.0332	0.0225	0.0383	0.0341	0
GH79	0.0598	0.0247	0.0374	0.0444	0.0398	0.0443	0.045	0.0575	0.0137	0.0369
GH81	0	0	0	0	0	0	0	0	0.0068	0
GH85	0	0	0.0125	0.0111	0.0133	0	0.0075	0.0096	0.0068	0.0148
GH88	0.012	0.0062	0.0125	0.0111	0.0133	0.0111	0.0075	0.0096	0.0068	0.0074
GH9	0	0.0124	0	0	0	0.0111	0.0075	0.0096	0.0068	0.0074
GH92	0.0239	0.0309	0.0249	0.0444	0.0265	0.0554	0.0749	0.0479	0.0341	0.0222
GH93	0	0	0	0	0	0.0111	0.03	0	0.0137	0
GH95	0.0478	0.0309	0	0.0222	0.0265	0.0222	0.015	0.0096	0.0137	0.0074
GH99	0	0	0	0	0	0	0.0824	0	0.0068	0.0074
GT1	0.012	0.0062	0.0125	0.0111	0.0133	0	0.015	0.0192	0.0478	0.0222
GT15	0.0239	0.0309	0.0249	0.0333	0.0398	0.0443	0.03	0.0287	0.041	0.0517
GT17	0.012	0.0062	0.0249	0	0	0.0111	0.0075	0.0096	0.0068	0
GT18	0.012	0.0062	0.0125	0.0111	0.0133	0	0.0075	0.0096	0.0068	0
GT2	0.0957	0.0309	0.0747	0.0555	0.1062	0.1108	0.0599	0.0958	0.0751	0.0738
GT20	0.0359	0.0309	0.0623	0.0444	0.0265	0.0222	0.0225	0.0287	0.0205	0.0222
GT21	0	0	0.0125	0.0111	0.0133	0.0111	0.0075	0.0096	0.0068	0.0074
GT22	0.0239	0.0247	0.0125	0.0111	0.0133	0.0332	0.0225	0.0192	0.0205	0.0222
GT23	0	0	0	0	0	0	0	0	0	0.0074
GT24	0.012	0.0062	0.0125	0.0111	0.0133	0.0111	0.0075	0.0096	0.0068	0.0074
GT25	0.012	0	0.0125	0.0111	0.0133	0	0.0075	0.0096	0.0137	0.0074
GT28	0	0	0	0	0	0.0111	0.0075	0.0096	0.0068	0.0074
GT3	0.012	0.0124	0	0.0111	0	0.0111	0.0075	0.0096	0.0068	0.0074
GT31	0.0239	0	0.0125	0.0111	0.0133	0.0111	0.0075	0.0096	0.0068	0
GT32	0.0239	0.0247	0.0125	0	0.0398	0.0332	0.0225	0.0383	0.0478	0.0295
GT33	0.012	0.0124	0	0.0111	0.0133	0.0111	0.0075	0.0096	0.0068	0.0074
GT35	0.012	0.0124	0.0125	0	0	0.0111	0.0075	0.0096	0.0068	0.0074
GT39	0.012	0.0185	0.0125	0.0222	0.0133	0.0332	0.0225	0.0287	0.0205	0.0222
GT4	0.0359	0.0185	0.0125	0.0111	0.0265	0.0332	0.0375	0.0383	0.0273	0.0295
GT41	0.2273	0.1051	0.1121	0.1555	0.1991	0.1995	0.2023	0.2299	0.1706	0.347
GT48	0.0239	0.0185	0	0.0222	0.0265	0.0222	0.015	0.0192	0.0137	0.0148
GT49	0	0.0062	0	0.0111	0.0133	0	0.0075	0.0096	0.0068	0.0074
GT5	0.012	0.0124	0	0.0111	0.0265	0.0111	0.0075	0.0096	0.0137	0.0074
GT50	0	0.0062	0.0125	0.0111	0	0.0111	0.03	0.0096	0.0068	0.0074
GT57	0.0359	0.0247	0.0249	0.0222	0.0133	0.0222	0.0225	0.0192	0.0137	0.0148
GT58	0.012	0.0062	0	0.0111	0.0133	0.0111	0.0075	0.0096	0.0068	0.0074
GT59	0.012	0.0062	0.0125	0.0111	0.0133	0.0111	0.0075	0.0096	0.0068	0.0074
GT65	0.012	0.0062	0	0	0	0.0111	0	0.0096	0	0
GT66	0.012	0.0185	0	0.0111	0.0133	0.0111	0.0075	0.0096	0.0068	0.0074
GT69	0.0239	0.0062	0.0125	0.0111	0.0133	0.0332	0.0225	0.0192	0.0205	0.0369
GT76	0	0	0.0249	0.0111	0	0.0111	0.0075	0	0.0068	0.0074
GT8	0.0359	0.0062	0.0125	0.0333	0.0133	0.0222	0.03	0.0192	0.0273	0.0295
GT90	0.0239	0.0124	0.0125	0.0222	0.0265	0.0222	0.0225	0.0287	0.041	0.0517
PL1	0	0.0124	0	0	0.0133	0.0222	0.0375	0.0192	0.0341	0.0074
PL12	0.012	0.0062	0	0	0	0	0	0.0096	0.0068	0
PL14	0.0359	0.0185	0.0498	0.0555	0.0531	0.0443	0.03	0.0383	0.0137	0.0517
PL3	0	0	0	0.0222	0.0265	0.0111	0.015	0.0096	0.0273	0.0148
PL4	0.0239	0.0247	0	0.0222	0.0133	0.0111	0.015	0.0096	0.0205	0.0148
PL8	0.012	0.0124	0.0125	0.0111	0.0133	0.0111	0.0225	0.0096	0.0068	0.0074
PL9	0	0	0	0	0	0	0	0	0.0137	0
