# Supplementary material for: Reciprocal genomic evolution in the ant–fungus agricultural symbiosis
Source: Nat Commun. 2016 Jul 20;7:12233. doi: 10.1038/ncomms12233 (PMC4961791; doi:10.1038/ncomms12233)
Supplement: Supplementary Data 2 — Gene/transcript accessions, ortholog assignments, and inferred positively selected gene families for the sequenced attine ants and fungal cultivars [file ncomms12233-s3.xlsx]

## Sheet: Description
Supplementary Data 2
Gene/transcript accessions, ortholog assignments, and inferred positively selected gene families for the sequenced attine ants and fungal cultivars.
Sheet 2-6: Gene IDs, accession numbers, and coordinates for the five attine ant genomes; Atta colombica (Acol), Trachymyrmex septentrionalis (Tsep), T. cornetzi (Tcor), T. zeteki (Tzet), and C. costatus (Ccos).
Sheet 7: Ortholog assignments for the above attine ant species as well as the previously sequenced ant genomes Atta cephalotes (Acep), Acromyrmex echinatior (Aech), Solenopsis invicta (Sinv), and Pogonomyrmex barbatus (Pbar).
Sheet 8-13: Transcript IDs, accession numbers, and CDS coordinates for the fungal cultivars of six attine ants; Atta colombica (Acol), Acromyrmex echinatior (Aech),Trachymyrmex septentrionalis (Tsep), T. cornetzi (Tcor), T. zeteki (Tzet), and C. costatus (Ccos).
Sheet 14: Ortholog assignments for the above fungal cultivars as well as the previously sequenced fungal genomes Agaricus bisporus (Abis) and Schizophyllum commune (Scom).

## Sheet: Acol
gene name	protein acc.	scaffold name	nucleotide acc.	strand	exon coordinate
Acol_00000	KYM78412	scaffold38	KQ976662	-	2553926..2554159,2554233..2554476,2554642..2554778,2555474..2555687,2555778..2555842,2558620..2558715
Acol_00002	KYM92859	scaffold100	KQ976396	+	624269..624441,624696..624708,672129..672373,672430..672589
Acol_00003	KYM76246	scaffold83	KQ976731	+	758867..758974,760199..760271,760376..760507,760571..760756,760822..760989,761069..761367
Acol_00004	KYM92401	scaffold105	KQ976401	-	1337061..1337375,1342994..1343253,1343284..1343359
Acol_00005	KYM76755	scaffold72	KQ976719	+	487363..487447,487578..487678
Acol_00006	KYM77161	scaffold58	KQ976703	-	1263788..1263944,1282388..1282473
Acol_00007	KYM79877	scaffold276	KQ976581	+	290907..290978,291151..291232,291297..291425,291872..292098
Acol_00008	KYM84313	scaffold164	KQ976465	+	1019158..1019276,1020622..1020661,1024839..1024862,1030378..1030398,1032854..1032904,1033296..1033364,1033514..1033741,1033802..1033830,1034324..1034684
Acol_00009	KYM82030	scaffold22	KQ976523	+	297856..297916,301709..302089,303855..304004,304087..304235
Acol_00010	KYM81946	scaffold222	KQ976526	-	672929..673031,673057..673160
Acol_00011	KYM78683	scaffold351	KQ976642	-	522291..522723,524073..524430,528835..528877,531041..531142
Acol_00012	KYM79013	scaffold33	KQ976625	+	2183748..2184047,2184384..2184461,2184668..2184762,2184848..2184925,2184995..2185141,2185477..2185552,2185640..2185827,2185960..2186104,2186286..2186501,2186754..2186872,2186992..2187124,2187269..2187586
Acol_00013	KYM76020	scaffold88	KQ976736	+	1089192..1089472,1089873..1090041
Acol_00014	KYM76790	scaffold7	KQ976716	+	8277..9827
Acol_00015	NA	scaffold1	KQ976394	+	747038..747586
Acol_00016	KYM87486	scaffold134	KQ976432	-	972648..972686,972894..973193
Acol_00017	KYM92657	scaffold104	KQ976400	+	10734..10832,12438..12568,12653..12764,13013..13396,13677..13797,13910..14080,14152..14276,14573..14700,14799..14879,15152..15294,16431..16578,16694..16886,22674..22880
Acol_00018	KYM81519	scaffold228	KQ976532	+	187410..187538,191568..191606,191695..191754,192039..192236,192251..192310,192697..192858
Acol_00019	KYM77363	scaffold55	KQ976701	+	2498339..2498442,2501958..2501968,2505472..2505602
Acol_00020	KYM90058	scaffold119	KQ976416	-	317190..317426,317610..317660,317741..317764,318227..318295,318369..318623,318638..318736,318989..319084,319151..319375,319583..319649,319775..319881,320069..320137,320257..320280,320488..320616
Acol_00022	KYM93042	scaffold100	KQ976396	+	3393869..3394606
Acol_00023	KYM79237	scaffold32	KQ976618	-	1823284..1823431,1824576..1824740,1824829..1824959
Acol_00024	KYM82615	scaffold205	KQ976509	-	4015..4203
Acol_00026	KYM77961	scaffold46	KQ976691	-	730717..733205,737209..739979,744049..744190,744271..744313,744378..744503,744600..744675,744816..744895,744972..745145,745229..745332,745492..745624,745733..745828
Acol_00027	KYM88289	scaffold126	KQ976424	-	1562087..1562189,1562401..1562737,1562801..1563040,1563146..1563267,1563370..1563599,1563681..1563746,1563885..1563943,1564043..1564319,1564404..1564454,1565530..1565679,1566648..1566774,1566869..1566984,1567151..1567304,1567648..1567808,1567905..1568102,1572067..1572219
Acol_00028	KYM82951	scaffold200	KQ976504	+	1306401..1306502,1316903..1316977,1317145..1317276
Acol_00029	KYM75568	scaffold92	KQ976741	-	535500..535549,535749..537105
Acol_00030	KYM77150	scaffold58	KQ976703	+	1122540..1122876,1123530..1123697,1123824..1123996,1124326..1124592,1124725..1124949,1125038..1125103,1125174..1125339,1125431..1125525
Acol_00031	KYM81574	scaffold228	KQ976532	-	769389..769577,769704..769760,769829..769945,770067..770150,770273..770377,770520..770732,770875..771044,771311..771521,771622..771776,771838..771953,772140..772262,772373..772573,772759..773033,773577..773793,773874..774130,774970..775402,775526..775725
Acol_00032	KYM86126	scaffold146	KQ976445	-	849869..851400,851641..851692,851786..851987,852092..852296,852390..852636,852751..852860,852988..853222,853317..855069,855805..856187
Acol_00033	KYM81226	scaffold236	KQ976540	+	755547..755635,756681..756729,761987..762022,764188..764317,765465..766159,766323..766512,769577..769645,774781..774840,776458..776626,776901..776946,782236..782554,787452..787597
Acol_00034	KYM92440	scaffold105	KQ976401	+	2324870..2324908,2325150..2325209,2325300..2325473,2325608..2325820,2325941..2326013,2326794..2326912
Acol_00035	KYM83099	scaffold198	KQ976500	-	2820631..2820810,2820990..2821216,2823651..2823992,2824411..2824540
Acol_00036	KYM82738	scaffold205	KQ976509	+	2787404..2787794,2788818..2789446
Acol_00037	KYM78905	scaffold331	KQ976627	+	30101..31281,31732..32872
Acol_00038	KYM77204	scaffold56	KQ976702	+	498406..498494,500532..500669,501118..501207,501931..501974,502352..502412,502563..502628,503241..503451
Acol_00040	KYM76526	scaffold78	KQ976725	+	336988..338655
Acol_00042	KYM82393	scaffold21	KQ976513	-	1675576..1675836,1675919..1676253,1676434..1676832,1676906..1677133,1723068..1723155,1723402..1723758,1724102..1724149
Acol_00043	KYM77146	scaffold58	KQ976703	-	1005170..1005274,1005335..1005640,1088070..1088075,1088752..1088814
Acol_00045	KYM91236	scaffold111	KQ976408	+	2073173..2073287,2076644..2077154,2077442..2077704,2077930..2078061,2078457..2078793,2080010..2080643,2086077..2086235,2086727..2086909,2088694..2088813,2089259..2089393,2089917..2090059,2090616..2090883,2091204..2091327,2091727..2091728,2091914..2091918,2095305..2095572
Acol_00046	KYM86086	scaffold146	KQ976445	-	497170..497302,497545..497766,497841..498019,498114..498214,498623..498719
Acol_00047	KYM77091	scaffold58	KQ976703	-	291332..292762,293292..293354
Acol_00048	KYM84680	scaffold160	KQ976461	-	54454..54605,55890..56004,56086..56285,56856..56973,57057..57119,57289..57378
Acol_00049	KYM83529	scaffold187	KQ976488	-	542994..543047,543643..543813,544409..544549
Acol_00050	KYM82753	scaffold204	KQ976508	+	264498..264579,291756..291994,292026..292226
Acol_00051	KYM83012	scaffold198	KQ976500	+	773590..773695,775625..775806,775891..775996,776053..776177,776278..776427,776531..776708,776797..776924,777111..777292,777372..777372,777694..778041
Acol_00052	KYM87206	scaffold136	KQ976434	+	714434..714553,714836..715144
Acol_00053	KYM78015	scaffold45	KQ976690	-	353407..353727
Acol_00054	KYM76456	scaffold82	KQ976730	+	489882..490025,490446..490760,491285..491401
Acol_00056	NA	scaffold82	KQ976730	-	227760..227935,228014..228194,228284..228565,228687..228734
Acol_00057	KYM78227	scaffold401	KQ976675	-	9904..9967,10044..10216,10287..10572,10646..10878,10956..11082,11189..11358,11441..11852,11928..12079,12156..12358,12616..12697
Acol_00059	KYM89666	scaffold12	KQ976417	-	2289189..2289518,2289754..2289861
Acol_00061	KYM83100	scaffold198	KQ976500	-	2844572..2844956,2845239..2845693,2846252..2846514,2847425..2847445,2849278..2849428,2849987..2850207,2851632..2851752,2854939..2855091,2857407..2857452,2857522..2857568,2864216..2864296
Acol_00062	KYM79416	scaffold3	KQ976603	-	761525..761627,761736..761926,762016..762181,762276..762409,762484..762671,762759..762947,763033..763308,763379..763622,763737..763864,764084..764176,764265..764324,764497..764678,764785..764957,765089..765710,765843..766019,766095..766467,766680..766860,766949..767177,767256..767495,767530..767785,768019..768183,768267..768410,768937..769086,769167..769293,769372..769510,769738..769882,770390..7…
Acol_00063	KYM79151	scaffold32	KQ976618	-	334195..334675,334826..335082,335155..335405,335491..335830
Acol_00064	KYM80195	scaffold27	KQ976574	-	1830171..1830287,1846666..1846812,1847367..1847420
Acol_00065	KYM83373	scaffold189	KQ976490	+	1004662..1004737,1007223..1007330,1007403..1007751,1007843..1008149,1008245..1008486,1008566..1008960,1009054..1009275,1013347..1013510
Acol_00066	KYM84143	scaffold166	KQ976467	+	697455..698603
Acol_00067	KYM80708	scaffold254	KQ976558	-	1674184..1674345,1674479..1674528,1674592..1674717,1674785..1675017,1676039..1676058
Acol_00068	KYM86342	scaffold143	KQ976442	+	217337..217516,218396..218521,218585..218782,218997..219134,219222..219299,219337..219459,219629..219646,219770..219859,219957..220022,220277..220351,220444..220512,236236..236405,237216..237333,237406..237534
Acol_00070	KYM83224	scaffold198	KQ976500	+	5052733..5052890,5054704..5054737,5054794..5054918,5056025..5056097,5058043..5058077,5059293..5059438,5060242..5060312,5060364..5060411,5072073..5072279
Acol_00071	KYM81013	scaffold239	KQ976543	-	896569..896859
Acol_00072	KYM87846	scaffold13	KQ976428	+	608655..608760,615325..615512,615832..616104
Acol_00075	KYM92914	scaffold100	KQ976396	-	1489276..1489287,1495688..1495918,1496020..1496262,1496359..1496520,1496649..1496822,1496901..1497125,1497489..1497790,1498005..1498230,1498365..1498541,1501940..1502098,1503651..1503785,1512584..1512589
Acol_00076	KYM88340	scaffold126	KQ976424	+	2165635..2165752,2167854..2167988,2175346..2175484,2176006..2176225,2176600..2176723,2177353..2177628,2180280..2180384,2182143..2182210,2182876..2183061,2184574..2184639,2186603..2186809,2187019..2187482,2187670..2187835,2188074..2188232,2188858..2189007,2189218..2189493,2189710..2190099,2191310..2191417,2191847..2191981,2195513..2195694,2196836..2196980
Acol_00077	KYM79417	scaffold3	KQ976603	+	800229..800504
Acol_00078	KYM80998	scaffold239	KQ976543	-	506105..506242,506674..506675,509004..509163
Acol_00079	KYM92627	scaffold105	KQ976401	-	4678720..4679104,4679197..4679399,4680024..4680136,4680203..4680371,4680608..4680908,4681866..4682045,4685260..4685375
Acol_00080	KYM75402	scaffold96	KQ976745	+	720455..720493,720729..720891,721049..721245
Acol_00081	KYM86486	scaffold141	KQ976440	+	111918..111980,112305..112415,112579..112817,112896..113057,113138..113358,113432..113648,113759..114000,114089..114177,114252..114322,114449..114699,114820..115001,115077..115391,115593..115765,115845..115971,116059..116181,116491..116694,116774..116895,117009..117260,117333..117462,119217..119399,119517..119630,120370..120504
Acol_00082	KYM77290	scaffold55	KQ976701	-	1119785..1120012
Acol_00083	KYM80800	scaffold250	KQ976554	+	20359..20792,20869..21078,21162..21775,21836..23035,23284..23536,23966..24134,24968..25125,25336..25610,25713..26030,26615..26921,27100..27229,27902..28159,28421..28609,28708..29007,29108..29368,29458..29814
Acol_00084	KYM75763	scaffold9	KQ976738	-	2808358..2808906,2816898..2817011
Acol_00086	KYM75973	scaffold89	KQ976737	-	1382363..1382651,1388100..1388403,1392645..1392841,1412532..1412704,1412771..1412907,1414222..1414334,1414488..1414592,1430182..1430281,1437271..1437492,1437604..1437745,1437851..1437922,1438028..1438135,1442270..1442344,1442823..1442903,1443009..1443089,1443246..1443382,1445752..1446354,1464683..1464814,1481434..1481650,1517064..1517174,1518218..1518322
Acol_00087	KYM82077	scaffold219	KQ976522	-	930982..931342,931431..931576,931687..931728,936432..936539
Acol_00088	KYM88365	scaffold126	KQ976424	-	2565319..2565343,2565421..2565548,2565716..2565854,2565950..2566119,2566217..2566452,2566551..2566728,2567578..2567685,2567799..2567969,2568054..2568428,2568538..2568717,2568787..2568990,2569199..2569582,2569832..2569945
Acol_00089	KYM80486	scaffold261	KQ976565	+	582142..582279,583024..583200,584522..584584
Acol_00090	KYM91887	scaffold109	KQ976405	+	913761..913908,914442..914568,914643..915087,915370..915675,915766..915975
Acol_00091	KYM76014	scaffold88	KQ976736	-	1006323..1006552,1008411..1008462,1008541..1008612
Acol_00092	KYM82790	scaffold203	KQ976507	+	29262..29316,29726..29946,30042..30268,30811..31165
Acol_00093	KYM77138	scaffold58	KQ976703	+	901588..901635,902121..902337,902497..902709,902798..903093,903179..903364,903438..903755,903840..903942,904012..904180,904250..904441,904511..904757,905032..905172
Acol_00094	KYM81515	scaffold228	KQ976532	-	165216..165373,166486..166520,166854..167199,173841..173907
Acol_00095	KYM81903	scaffold224	KQ976528	-	1353263..1353883,1354113..1354232
Acol_00096	KYM86720	scaffold140	KQ976439	-	1194672..1194742,1194929..1195072,1195195..1195252,1195341..1195434,1196361..1196455
Acol_00097	KYM78237	scaffold40	KQ976673	+	231604..231839,240598..240723,241404..241525,242071..242198,245533..245697
Acol_00098	KYM85367	scaffold153	KQ976453	+	1033850..1034065,1035194..1035591,1035686..1037327
Acol_00099	KYM77654	scaffold48	KQ976693	-	183904..183992,184086..184434,184519..184779,184919..185081,185161..185351,185442..185933,186184..190392,190467..190691,190763..190911,191063..191154,191368..191509,192730..192775
Acol_00100	KYM76575	scaffold78	KQ976725	-	834185..834424,835670..835914,836306..836359,836788..836969,837402..837624,838608..838848,839571..839721,839976..840121,840922..841167,841848..841993,842824..842961,843301..843421,845144..845371,845510..845644,848000..848194,851241..851428,853158..853269
Acol_00101	KYM86680	scaffold140	KQ976439	-	521735..521887,521955..522011,522975..523110,523179..523516
Acol_00102	KYM86780	scaffold140	KQ976439	-	1949853..1951506,1951641..1952247,1952700..1952786,1952862..1952907
Acol_00103	KYM82311	scaffold210	KQ976514	+	2261256..2261507,2261599..2261785,2261850..2261954,2262213..2262460,2262544..2262735,2263097..2263270
Acol_00104	KYM84136	scaffold166	KQ976467	+	638313..638634,640927..641249
Acol_00105	KYM75474	scaffold96	KQ976745	-	1569963..1570029,1570106..1570268,1570369..1570805,1570887..1571422,1571494..1571679,1571778..1572262,1572337..1572468,1572589..1572991,1573068..1573292,1573366..1573516,1573601..1573771,1573989..1574160,1574394..1574460
Acol_00106	KYM88543	scaffold126	KQ976424	-	5837919..5838785,5839897..5840073
Acol_00107	KYM90385	scaffold116	KQ976413	+	426833..426970,427368..427601
Acol_00108	KYM81539	scaffold228	KQ976532	+	485467..485508,485606..486010
Acol_00109	KYM84355	scaffold164	KQ976465	-	1548954..1548961,1549782..1550193
Acol_00110	KYM92155	scaffold107	KQ976403	+	1354068..1354128,1354193..1354477,1354546..1354577,1358591..1358653
Acol_00111	KYM92532	scaffold105	KQ976401	+	3461523..3461546,3461619..3461769,3462934..3463061,3463128..3463212,3464232..3464443
Acol_00112	KYM92751	scaffold102	KQ976398	+	1244057..1244119,1244154..1244171,1244214..1244363
Acol_00114	KYM92221	scaffold107	KQ976403	-	3382614..3382765,3382990..3383143,3384744..3384887,3384998..3385166,3385268..3385375,3388593..3388758,3389414..3389607,3390437..3390636,3481675..3481737,3481789..3481850,3482087..3482225,3483972..3484173,3491024..3491229
Acol_00115	KYM83997	scaffold172	KQ976472	+	211753..211848,212039..212192,212307..212866,212970..213645,213763..213972,214057..214334,214403..214502,214574..214769,214841..214994
Acol_00116	KYM84328	scaffold164	KQ976465	-	1237845..1237949,1239714..1239744,1241183..1241345,1248840..1248969
Acol_00118	KYM82592	scaffold207	KQ976511	-	2913204..2913410,2913465..2913502,2916980..2917106
Acol_00119	KYM80984	scaffold239	KQ976543	-	274923..275024,278116..278140,284469..284557
Acol_00120	KYM82168	scaffold216	KQ976519	+	774874..775106,781177..781372
Acol_00121	KYM89701	scaffold12	KQ976417	+	3022066..3022417,3023092..3023645,3024730..3024909,3025893..3026495,3028589..3028712,3035899..3035985,3056280..3056527
Acol_00122	KYM75423	scaffold96	KQ976745	-	1022833..1023085,1023463..1023570,1024334..1024422,1024532..1024624,1024693..1024879,1025274..1025383,1025462..1025570,1028662..1028772,1030768..1030922,1031675..1031742,1031929..1031980,1032053..1032267,1037085..1037349
Acol_00123	KYM85649	scaffold150	KQ976450	-	277236..277577,282271..282726
Acol_00124	KYM78579	scaffold38	KQ976662	+	4806875..4807119,4807622..4807970
Acol_00125	KYM84161	scaffold166	KQ976467	+	924931..925053,925342..925540,925609..925836,925904..926010,926095..926635,926702..927072,927156..927333,927406..927521,927614..927805,927875..928210,928280..928488,928572..928817,928887..929385,929458..931608
Acol_00126	KYM82785	scaffold203	KQ976507	-	8651..8774,10440..10585,10713..10822,12165..13123,13669..13883,14133..14279,14519..14693,14906..15113,15240..15567,15972..16141,16362..16517,16602..16848,17673..17871,18047..18193,18422..18483
Acol_00127	KYM91659	scaffold11	KQ976406	-	794268..794627,795077..795384,795442..795637,795703..795867,795998..796108,796187..796342,852381..852563
Acol_00128	KYM76255	scaffold83	KQ976731	+	806067..806219,806989..807129
Acol_00129	KYM83308	scaffold19	KQ976491	+	225613..225834,226822..227061,228674..228823,228928..229147,231624..231940
Acol_00130	KYM88304	scaffold126	KQ976424	+	1759972..1760283
Acol_00131	KYM82131	scaffold216	KQ976519	-	439300..439532,439901..440003,440112..440411,440492..440837,440974..441011
Acol_00132	KYM84030	scaffold171	KQ976471	-	37136..37195,37276..37518,37602..37728,37817..37980,38063..38207,38294..38375,38452..38709,38807..39008,39086..39276,39343..39479,39584..39755,39877..39976
Acol_00133	KYM89312	scaffold121	KQ976419	+	630162..630182,631125..631253,650212..650354,651541..651568,651800..651970,652792..652857,653787..653866,654762..654774,654930..655034,661606..661959,662392..662521,664479..665168,669773..670380,670838..671098
Acol_00134	KYM88738	scaffold125	KQ976423	+	5391..5752,8501..8800,9539..9807,10312..10475,12694..12897
Acol_00136	KYM81028	scaffold238	KQ976542	+	175138..175239,175311..175507,181243..181243,188166..188522
Acol_00137	KYM87319	scaffold135	KQ976433	-	584214..584350,590283..590595,594601..594687,594955..595069,615534..615563,616234..616327,620092..620146
Acol_00138	KYM76634	scaffold78	KQ976725	-	1520384..1520387,1520549..1520778,1520897..1521130,1521214..1521300
Acol_00139	KYM81939	scaffold222	KQ976526	+	315099..315250,318180..318246,328030..328132,328236..328456
Acol_00140	KYM85643	scaffold150	KQ976450	+	120502..120693,123578..123799
Acol_00141	KYM84028	scaffold171	KQ976471	+	34903..35176,35578..35645
Acol_00142	KYM79572	scaffold293	KQ976598	+	1127427..1127693,1127761..1127889
Acol_00143	KYM80125	scaffold27	KQ976574	+	498757..499071,503004..503128,503207..503381
Acol_00144	KYM85798	scaffold15	KQ976449	+	357155..357266,388295..388308,388424..388483,388621..388731,389434..389469,389607..389771
Acol_00145	KYM80786	scaffold252	KQ976556	-	1040038..1040178,1040610..1040839,1041209..1041461,1042073..1042193,1042460..1042593
Acol_00146	KYM81926	scaffold223	KQ976527	+	31111..31275,31366..31554
Acol_00147	KYM83705	scaffold181	KQ976482	-	89323..89544
Acol_00148	KYM84523	scaffold163	KQ976464	+	2300400..2300560,2302993..2303215,2304825..2304928,2307885..2307999
Acol_00150	KYM84139	scaffold166	KQ976467	+	657027..657083,657683..657757,660432..660554,660900..661001,661096..661173
Acol_00151	KYM87296	scaffold135	KQ976433	-	267447..267542,268006..268017,282045..282110,285974..286057,286465..286554,289755..289905,291602..291830,297488..297797
Acol_00152	KYM82288	scaffold210	KQ976514	-	1866395..1867233,1867329..1867452
Acol_00153	KYM93117	scaffold1	KQ976394	-	10773..10952,11240..11421,11613..11746,11817..12002,54976..55055
Acol_00154	KYM92469	scaffold105	KQ976401	+	2782435..2782480,2782527..2782573,2782603..2782797
Acol_00155	KYM80185	scaffold27	KQ976574	+	1715493..1715546,1716000..1716231,1716346..1716464,1716697..1716885,1716963..1717167,1718137..1718342
Acol_00157	KYM86214	scaffold145	KQ976444	-	739401..742274
Acol_00158	KYM77835	scaffold47	KQ976692	-	3893620..3893953,3894029..3894147
Acol_00159	KYM79460	scaffold295	KQ976600	+	217391..217426,218319..218383,218526..218820
Acol_00160	KYM78644	scaffold36	KQ976647	+	17051..17095,17396..17746
Acol_00162	KYM81869	scaffold224	KQ976528	-	740897..741026,741093..741407,741493..741734,741786..741971,742066..742341,742422..742651,742724..742968,749980..750065,752441..752506,752558..752620
Acol_00163	KYM86093	scaffold146	KQ976445	+	564864..565070,565160..565355,565648..565868,565958..566522,566596..566822,567027..567200,567601..567763,568378..568532
Acol_00164	KYM88459	scaffold126	KQ976424	+	4734395..4734436,4734943..4735287
Acol_00165	KYM77422	scaffold53	KQ976699	+	494154..494405,496513..496748,497366..497607,497719..497942
Acol_00166	KYM81990	scaffold220	KQ976524	-	434146..434555,435415..435508,437209..437310,438429..438802,439489..439652,439716..439858,439959..440104,440197..440457,442166..442310
Acol_00168	KYM86867	scaffold14	KQ976438	-	749659..749733,750382..750501,750704..750938,755127..755260,756575..756766,758724..758803,758894..759113,761203..761388,768683..768754
Acol_00169	KYM82942	scaffold200	KQ976504	+	1174428..1174537,1176023..1176227,1185420..1185596,1185697..1185856,1189800..1189959,1190176..1190327,1199477..1199533,1199765..1199952
Acol_00170	KYM80513	scaffold261	KQ976565	+	839946..840069,840252..840309,840576..840646,841349..841525,843234..843332,844474..844572,845263..845361,845441..845547,845610..845736,845808..845906,845926..846069,846144..846226,846270..846296,846317..846434,846499..846597,846728..846829,846959..847066,847866..847964,848418..848522,848922..849181,849919..850002
Acol_00171	KYM85673	scaffold150	KQ976450	+	727202..727312,728852..729143,729420..729831,751284..751509,751630..751813,754777..754994,759363..759578
Acol_00172	KYM75392	scaffold96	KQ976745	-	454648..454947,458154..458293,459686..459821,463318..463523,463639..463718,472351..472430
Acol_00173	KYM78599	scaffold38	KQ976662	-	5013375..5015222
Acol_00174	KYM78054	scaffold45	KQ976690	-	657756..657998
Acol_00175	KYM93079	scaffold10	KQ976395	+	244121..244455,248872..248988,249338..249413,249514..249679,250462..250599,250871..251172
Acol_00177	KYM82070	scaffold219	KQ976522	+	850925..852660,852862..852913,852991..853194
Acol_00178	KYM82512	scaffold207	KQ976511	+	1741822..1741967,1743613..1743862,1744105..1744239,1744585..1744797
Acol_00179	NA	scaffold203	KQ976507	-	344472..344682,344865..344985,345771..345885,346578..346625,346713..346714,346855..347002,348053..348094,350063..350131,350232..350300
Acol_00182	KYM81017	scaffold239	KQ976543	+	912831..912972,922963..923235,923666..923845,924406..924571,924953..925199,925426..925705,926085..926473,926664..926738,926799..927113,927362..927636,928201..928282,930846..931427,935367..935432,935572..935616,937198..937302,938613..938811,938966..939085,939172..939745,939982..940201,940275..941016,941092..941355,941471..941969,942243..942477,942686..942709,943635..943756,943838..943979,944092..9…
Acol_00183	KYM77141	scaffold58	KQ976703	-	916393..916507,916589..916755,916837..916977,917082..917249,917329..917581,917663..917817,917878..918004,918174..918304,921598..921744
Acol_00184	KYM84187	scaffold166	KQ976467	-	1145662..1145777,1146666..1146818,1147122..1147344
Acol_00186	KYM87045	scaffold137	KQ976435	-	475514..477196
Acol_00187	KYM79057	scaffold33	KQ976625	-	2583014..2583182,2583245..2583410,2583513..2583870,2583945..2584409,2586261..2586510,2586594..2586649,2586750..2586836
Acol_00189	KYM88286	scaffold126	KQ976424	+	1485143..1485478,1489417..1489695
Acol_00190	KYM76431	scaffold82	KQ976730	+	332510..332724,333003..333272,333813..333948
Acol_00191	KYM76601	scaffold78	KQ976725	+	1169561..1169634,1172158..1172341
Acol_00192	KYM78920	scaffold331	KQ976627	+	231434..231572,232171..232383,236067..236158
Acol_00193	KYM88366	scaffold126	KQ976424	-	2578087..2578536,2578895..2580578,2580666..2580778,2581103..2581363
Acol_00194	KYM92672	scaffold103	KQ976399	-	20617..20722,20784..20967,21035..21172,21319..21468,21553..21745,21825..22026,22161..22261
Acol_00196	KYM78517	scaffold38	KQ976662	+	3940194..3940257,3940540..3940711,3949492..3949825
Acol_00197	KYM75501	scaffold96	KQ976745	+	1882956..1883039,1883885..1884379,1884595..1884709,1884800..1884949,1885433..1885533
Acol_00198	KYM76392	scaffold82	KQ976730	-	8900..9387,9467..9641
Acol_00199	KYM76138	scaffold87	KQ976735	-	164689..164841,165204..165377,167477..167765,167787..168053,168092..168192,168386..168490,172292..172384,172402..172611
Acol_00200	KYM76550	scaffold78	KQ976725	-	575928..576073,576154..576266,577573..577685,577891..578121,578449..578622,578708..578998,580427..580628,580906..581038,581485..581662,588513..588676,598965..599052
Acol_00201	KYM86581	scaffold141	KQ976440	-	1729520..1729664,1729740..1730087,1730210..1730642,1730726..1731045,1731491..1732041,1734011..1734076
Acol_00202	KYM82804	scaffold203	KQ976507	-	140998..141196,141662..141882,142275..142469,143832..143937,144086..144277,145298..145513,146011..146174
Acol_00203	KYM83390	scaffold189	KQ976490	-	1736832..1736873,1736963..1737068,1739202..1739602
Acol_00204	KYM89457	scaffold120	KQ976418	-	287212..287384,292184..292493
Acol_00205	KYM86699	scaffold140	KQ976439	-	892423..892599,894085..894249,896508..896597
Acol_00206	KYM77528	scaffold51	KQ976697	-	737305..737575,738488..738821,773142..773269,803153..803307,819527..819781,820714..820921,822142..822451,826571..826924,827016..827127
Acol_00207	KYM79606	scaffold29	KQ976595	+	323022..323270
Acol_00209	KYM83003	scaffold198	KQ976500	-	577638..577941,578085..578282,578410..578597,578689..578718,578740..578778,578817..578861,579296..579401,579696..579759,580373..580448
Acol_00210	KYM76079	scaffold88	KQ976736	-	1882154..1882345,1909902..1910021
Acol_00211	KYM87074	scaffold137	KQ976435	+	690525..690790,690985..691550,691625..691830
Acol_00212	KYM85809	scaffold15	KQ976449	+	618577..618668,620590..620689
Acol_00213	KYM88803	scaffold125	KQ976423	-	1373453..1374796,1374894..1375009,1379955..1380051
Acol_00216	NA	scaffold77	KQ976724	+	162974..163669
Acol_00217	KYM81730	scaffold225	KQ976529	+	157503..157619,157749..158060,158697..159128,159516..159803
Acol_00218	KYM88234	scaffold126	KQ976424	-	316105..316284,316380..316934,317250..317439,317653..317783
Acol_00219	KYM88797	scaffold125	KQ976423	+	1193754..1193846,1193924..1194109,1194625..1194701,1212228..1212327,1221230..1221502
Acol_00220	KYM76320	scaffold83	KQ976731	+	1694565..1694692,1697691..1697817,1697903..1698013,1698112..1698363,1698458..1698625,1698768..1698956,1699030..1699155
Acol_00221	KYM92291	scaffold106	KQ976402	-	166001..166073,166152..166280,166366..166733,167548..168850,170139..170224
Acol_00222	KYM76479	scaffold82	KQ976730	-	812476..812718,812756..812944
Acol_00223	KYM92197	scaffold107	KQ976403	-	2844102..2844393,2845233..2845342
Acol_00224	KYM84651	scaffold161	KQ976462	+	400843..401238
Acol_00225	KYM87844	scaffold13	KQ976428	+	599960..600579,600933..601452
Acol_00226	KYM87482	scaffold134	KQ976432	+	838349..838369,848705..848779,850413..850478,850950..851108
Acol_00227	KYM78063	scaffold45	KQ976690	-	852205..853021,853109..853484,853570..853999
Acol_00229	KYM84696	scaffold160	KQ976461	-	206747..206905,209980..210243
Acol_00230	KYM75603	scaffold92	KQ976741	-	1751218..1751439,1752497..1752727,1752840..1752922,1753350..1753749
Acol_00231	KYM76926	scaffold69	KQ976715	-	842476..842712,842930..843030,843892..844075
Acol_00232	KYM93142	scaffold1	KQ976394	-	777576..778184,778273..778565,778651..778925,780309..780766
Acol_00233	KYM82675	scaffold205	KQ976509	-	1244395..1245719,1245936..1246214,1246292..1246665,1247066..1247214,1247786..1248174,1248295..1249078,1249599..1249775,1249837..1249974,1250950..1251079,1251158..1251297,1251376..1251489
Acol_00235	KYM82427	scaffold208	KQ976512	+	302394..302586,344265..344482,378885..379169,380828..381085,393673..393807,397954..398146,399290..399600,401676..401831,402352..402539,402627..402789,403046..403484,403713..403904,404069..404322,404691..404823,404902..405117,405452..405751,405934..406178,406538..406831,406928..407125,407187..407409,407576..408120,408209..408286,408304..408479,408664..408781,408926..409050,409126..409227,409300..4…
Acol_00236	KYM84549	scaffold163	KQ976464	-	2986670..2986984
Acol_00237	KYM87838	scaffold13	KQ976428	+	569454..569567,569851..570021
Acol_00238	KYM80634	scaffold254	KQ976558	-	80827..81040,81181..81227
Acol_00239	KYM82640	scaffold205	KQ976509	-	856017..856163,857262..857343,861166..861349,861424..861526,871067..871105,879087..879218,879316..879356,879393..879441,879672..879713
Acol_00240	KYM81136	scaffold238	KQ976542	-	2365703..2365790,2365944..2366086,2367952..2368188,2369184..2369315,2374421..2374722,2374854..2375115
Acol_00241	KYM78184	scaffold41	KQ976681	+	830053..830179,830416..830552,833512..833844,836382..836444,836708..836997,837268..837564,837945..838185
Acol_00242	KYM75508	scaffold96	KQ976745	-	1946173..1946244,1946359..1946442,1951792..1951907,1957084..1957160,1957911..1958095
Acol_00243	KYM77354	scaffold55	KQ976701	+	2362738..2363082,2363642..2364000,2364080..2364257,2364333..2364465,2364568..2364687,2364751..2364836
Acol_00244	KYM77115	scaffold58	KQ976703	+	715306..715531,715881..716543,716801..717050,717316..717685
Acol_00245	KYM83745	scaffold18	KQ976480	+	786740..786922,797926..798066,798916..799023,799151..799270,799703..800260,800901..801044,877118..877230,877439..877524,877573..877724,878593..878775,878849..879025,888547..888763,891012..891163,891986..892141
Acol_00247	KYM77647	scaffold48	KQ976693	-	11751..11927,37857..37970
Acol_00249	KYM92547	scaffold105	KQ976401	-	3548649..3548795,3548955..3549146,3549280..3549369,3549438..3549592,3549655..3549777,3551989..3552100,3554453..3554734
Acol_00250	KYM75453	scaffold96	KQ976745	-	1307033..1307431,1307680..1308081,1308253..1308374,1308501..1308672,1308756..1308986,1309281..1309375,1310543..1310606,1310905..1311055,1324454..1324542
Acol_00251	KYM92544	scaffold105	KQ976401	+	3530714..3530810,3531995..3532377
Acol_00252	NA	scaffold250	KQ976554	+	215518..215656,215783..216002,218087..218483
Acol_00253	KYM80200	scaffold27	KQ976574	-	1906760..1907104
Acol_00254	KYM80802	scaffold250	KQ976554	-	38854..39057,39182..39421,39699..40069,40166..41484,41909..42547,42678..42832,42958..43020
Acol_00255	KYM86549	scaffold141	KQ976440	-	1115283..1115305,1115558..1115855,1116187..1116843
Acol_00257	KYM86881	scaffold14	KQ976438	-	889014..889267,889944..890362,892118..892206,892337..892657,897150..897393,897507..897799,902766..903072,904910..905611,906338..906414
Acol_00258	KYM82681	scaffold205	KQ976509	-	1321366..1321484,1321541..1321622,1321696..1321944,1322840..1322955,1323031..1323067
Acol_00259	KYM85150	scaffold155	KQ976455	+	2473381..2473664,2473787..2474150,2474331..2474588
Acol_00260	KYM76214	scaffold83	KQ976731	+	418728..418843,418913..419057,419208..419335,419635..419950
Acol_00261	KYM78665	scaffold351	KQ976642	-	91815..91916,92283..92342,93194..93436,97303..97525,97889..98451,98655..99095,99293..99590,99900..102951,103459..103699
Acol_00262	KYM82881	scaffold200	KQ976504	-	265415..265659,265737..265983,266256..266348,266514..266696
Acol_00263	KYM77527	scaffold51	KQ976697	-	692317..692393,698771..699107
Acol_00264	KYM84311	scaffold164	KQ976465	+	973782..973898,980917..980943,983260..983466
Acol_00266	NA	scaffold261	KQ976565	+	550270..550314,550568..550717
Acol_00268	KYM76879	scaffold7	KQ976716	-	1556222..1556412,1558686..1558811,1558973..1559533,1560192..1560231
Acol_00269	KYM78623	scaffold374	KQ976657	+	52703..53028,53112..53410,54508..54726,54820..55898
Acol_00270	KYM83091	scaffold198	KQ976500	+	2647764..2647813,2648073..2648274,2648781..2649308
Acol_00271	KYM84884	scaffold156	KQ976456	-	479331..479497,480227..480374,480578..480622
Acol_00272	KYM83900	scaffold175	KQ976475	+	16119..16264,19245..19412,19489..19703,19834..19993,20078..20219
Acol_00273	KYM78040	scaffold45	KQ976690	-	553104..553563,553641..553864,554063..554107
Acol_00274	KYM86232	scaffold145	KQ976444	+	1063903..1064071,1065819..1065875,1066063..1066333,1066423..1066522,1066590..1066710,1066802..1066973,1067042..1067232,1067729..1067922,1068000..1068181,1068269..1068305
Acol_00275	KYM76021	scaffold88	KQ976736	-	1097218..1097304,1097570..1097689,1098293..1098440,1098515..1098610,1099804..1099901
Acol_00276	KYM77289	scaffold55	KQ976701	-	1079443..1081705,1081802..1084927,1085261..1085624,1085807..1086029,1086393..1086633,1086817..1087042,1087171..1087552,1087661..1087987,1088144..1088302,1088480..1088723,1089126..1089318,1090982..1091105,1091291..1091431,1091521..1091646,1091720..1091803,1092019..1092260,1092371..1092576,1098373..1098637,1098944..1099335,1099651..1099787,1099970..1100155,1100292..1100531,1100620..1100913,1101008.…
Acol_00278	KYM81272	scaffold236	KQ976540	+	1283904..1284189,1290522..1290682,1295891..1295980
Acol_00279	KYM85095	scaffold155	KQ976455	-	1434652..1434824,1434999..1435230,1435311..1435445,1435525..1435656,1435739..1435901,1435993..1436105
Acol_00280	KYM86040	scaffold146	KQ976445	+	216360..216453,216541..216663,216764..216981
Acol_00281	KYM82371	scaffold21	KQ976513	+	1141007..1141101,1141196..1141247,1141891..1141995,1142084..1142213,1142398..1142429
Acol_00282	NA	scaffold224	KQ976528	+	457885..458599,458657..459156
Acol_00283	KYM77211	scaffold55	KQ976701	+	23318..23446,26118..26290,26448..26718,28538..28792,29689..29931,30445..30553,30951..31330
Acol_00284	KYM81445	scaffold233	KQ976537	+	1944116..1944308,1944489..1944542,1945110..1945114,1945445..1945660,1946166..1946309
Acol_00286	KYM92730	scaffold102	KQ976398	+	916372..916401,916647..916733
Acol_00287	KYM79652	scaffold288	KQ976593	+	17281..17306,17386..17452,17805..17948,18230..18344,18443..19085,19166..19267,19347..19683,19752..19850
Acol_00288	KYM78945	scaffold33	KQ976625	-	347202..347371,347498..347809,348033..348364,348480..348658,348745..348869,349446..349584,350836..350997,351197..351404,351579..351693,351806..351831,352856..352959,353334..353570
Acol_00289	KYM92231	scaffold107	KQ976403	-	3929990..3930162,3930224..3930404,3934724..3934792,3934871..3934977,3935315..3935420,3935602..3935704,3963276..3963424,3969397..3969639
Acol_00290	KYM88872	scaffold125	KQ976423	+	3092332..3092371,3093050..3093248,3093351..3093572,3093668..3093769,3094113..3094278,3094358..3094465,3094568..3094732,3094804..3095001
Acol_00291	KYM76857	scaffold7	KQ976716	-	1032439..1032806,1034806..1035052
Acol_00292	KYM78330	scaffold38	KQ976662	+	1069674..1070060,1070205..1070684,1070907..1071581
Acol_00293	KYM84858	scaffold156	KQ976456	-	17564..17671,54101..54241
Acol_00294	KYM77890	scaffold47	KQ976692	-	4350201..4350287,4350361..4350576,4350697..4350940,4351020..4351273,4351831..4352303,4355250..4355283
Acol_00295	KYM83906	scaffold175	KQ976475	-	169270..169471,169801..169958,171034..171212,171724..171904
Acol_00296	KYM84128	scaffold166	KQ976467	-	559086..559252,559553..559634
Acol_00297	KYM76974	scaffold66	KQ976712	+	139263..139741,142050..142207,143830..144845
Acol_00298	KYM86859	scaffold14	KQ976438	-	656472..656962,657083..657298,658082..658278,658775..658857
Acol_00299	KYM81577	scaffold228	KQ976532	-	796445..796597,796701..796916,797081..797415,797569..797746,797836..798114,798779..798811
Acol_00300	KYM84647	scaffold161	KQ976462	+	379565..379696,380092..380304
Acol_00301	KYM81968	scaffold222	KQ976526	-	1133916..1134096,1134168..1134346,1134502..1134844,1134916..1135241,1135329..1135365,1135460..1135761,1135858..1136250,1136341..1136580,1136779..1138148,1138235..1138596,1139130..1139521
Acol_00302	KYM85130	scaffold155	KQ976455	+	2093797..2093955,2093990..2094158,2094242..2094450,2094578..2095003
Acol_00303	KYM90912	scaffold112	KQ976409	+	253360..253444,254530..254768
Acol_00304	KYM81066	scaffold238	KQ976542	+	780776..780905,781915..782066,783346..783681
Acol_00305	KYM82201	scaffold215	KQ976518	+	114359..114417,116301..116414,117661..117773,117962..118154,118901..119042,119512..119770,119996..120198
Acol_00306	KYM88894	scaffold125	KQ976423	-	3686630..3686731,3686945..3686997,3687157..3687253
Acol_00307	KYM82313	scaffold210	KQ976514	-	2273107..2273291,2273400..2273561,2273638..2273860,2274073..2274463,2274538..2274784,2275015..2275350,2275795..2276043,2277785..2277937,2280788..2280911
Acol_00308	KYM86576	scaffold141	KQ976440	+	1682287..1682419,1682506..1682752,1683241..1683889
Acol_00309	KYM75636	scaffold9	KQ976738	+	607688..607936,608129..608444,608561..608775,609017..609187,609295..609333,609490..609699,609746..609997,610438..610512
Acol_00310	KYM82999	scaffold198	KQ976500	+	465726..465792,483210..483451,486805..487024,493077..493260,503602..503744,509082..509200
Acol_00311	KYM88093	scaffold127	KQ976425	+	786763..787110,787194..787383,787468..787676
Acol_00312	KYM93035	scaffold100	KQ976396	+	3366116..3366222,3366793..3366917,3367014..3367288,3367457..3368254,3368364..3368423
Acol_00313	KYM84182	scaffold166	KQ976467	+	1109524..1109610,1116657..1117949
Acol_00315	KYM84346	scaffold164	KQ976465	+	1498309..1498438,1498531..1498663,1498812..1498866,1498946..1499101
Acol_00316	KYM76194	scaffold83	KQ976731	+	263016..263267,263369..263791,263870..264694,264800..265090
Acol_00317	KYM82797	scaffold203	KQ976507	-	86964..87271,89204..89389,89605..89820,90366..90609,90964..91276,91457..91668,92800..92838
Acol_00318	KYM80917	scaffold243	KQ976547	+	133042..133110,135811..135956,136848..137031
Acol_00319	KYM86239	scaffold145	KQ976444	+	1180307..1180376,1180510..1182083,1182173..1182286,1182383..1182535,1182631..1182788,1182852..1182921,1184537..1184713,1184796..1185009,1192269..1192365,1192526..1192731,1192820..1193018,1193087..1193332,1193408..1193527,1195479..1195621,1195702..1195888,1195965..1196052,1196129..1196248,1196373..1196540,1196608..1196715,1196915..1197094
Acol_00322	KYM86843	scaffold14	KQ976438	-	369246..369458,369660..369723,371722..371770,374515..374521
Acol_00324	KYM81155	scaffold238	KQ976542	+	2743874..2744123,2766213..2766364,2766508..2766690
Acol_00327	KYM77142	scaffold58	KQ976703	+	923114..923167,923315..923393,930930..931067,931253..931323,932926..933102,933217..933429,933677..933842,933914..934035
Acol_00328	KYM90373	scaffold116	KQ976413	+	273632..273727,273976..274155,274806..275011,275082..275253,275318..275500,275597..275810,275894..276076,276156..276316
Acol_00329	KYM91846	scaffold109	KQ976405	+	99148..99201,99220..99423
Acol_00330	KYM84544	scaffold163	KQ976464	-	2884960..2885142,2885233..2885364,2885484..2885687,2885768..2885877,2885960..2886035,2886471..2886810,2886929..2887106,2887442..2887588,2887893..2887974
Acol_00331	KYM92138	scaffold107	KQ976403	+	1001204..1001940,1002643..1003103,1006073..1006188,1006443..1006574,1007983..1008184,1008326..1008550,1008665..1008753
Acol_00332	KYM82988	scaffold2	KQ976502	-	1163433..1163621,1216191..1216484,1263975..1263992,1270012..1270113
Acol_00333	KYM92299	scaffold106	KQ976402	+	317931..317981,322899..322961
Acol_00334	KYM82322	scaffold210	KQ976514	-	2461062..2461166,2461234..2461273,2461612..2461948,2462058..2462157,2462243..2462377,2462637..2462669,2464752..2464842,2465159..2465233,2465389..2465480,2465805..2465947,2466601..2466763
Acol_00336	KYM87023	scaffold137	KQ976435	+	33271..33493,34557..34816,35205..35487,35697..35903,35979..36183,36551..36796,37103..37331,37472..37831,37964..38040,38338..38515,38707..38922,38989..39177,39878..40122,40216..40468,40617..40830,41000..41160
Acol_00337	KYM77198	scaffold58	KQ976703	-	2111860..2112240,2112269..2112294,2112513..2112668,2113369..2113698,2116335..2116494,2116781..2117056,2121329..2121483,2128153..2128470,2128990..2129201,2132465..2132594,2195139..2195247
Acol_00338	KYM77531	scaffold51	KQ976697	-	999401..1001399,1003434..1003529,1004034..1004519,1004838..1005048,1005279..1005394,1009354..1009511,1011730..1011969,1012246..1012363,1012688..1012884,1015029..1015114,1016580..1016774,1019370..1019519,1034128..1034290
Acol_00339	KYM83758	scaffold18	KQ976480	+	1365512..1365602,1375788..1376267,1376483..1376726,1376820..1377009
Acol_00342	KYM78034	scaffold45	KQ976690	+	475503..476173,476246..476385,481468..482390
Acol_00344	KYM82974	scaffold2	KQ976502	+	391175..391309,392608..392760
Acol_00347	KYM82294	scaffold210	KQ976514	-	1921229..1921983,1922218..1922320,1922545..1922788,1922878..1923437,1923542..1923757,1923865..1924263,1924411..1926842,1927606..1927753,1928208..1928318,1928550..1928651,1928956..1929207,1929622..1931187,1931272..1931352,1931691..1931795
Acol_00348	KYM77537	scaffold51	KQ976697	-	1182074..1182196,1182246..1182606,1192298..1192476,1195845..1195961
Acol_00349	KYM77031	scaffold65	KQ976711	+	954277..954738,961707..961974,964693..964725,965272..965402,969156..970040
Acol_00351	KYM87546	scaffold134	KQ976432	+	2137848..2138010,2148009..2148208,2148284..2148461,2148642..2148891,2149028..2149307,2149534..2149709,2149777..2149925,2150874..2151019,2151153..2151304,2151375..2151937,2152042..2152292
Acol_00352	KYM85053	scaffold155	KQ976455	+	1057722..1058420,1058505..1058621,1058703..1058882,1058962..1059157,1059229..1059344,1059571..1059981,1060156..1060282,1060347..1060507,1060638..1060817,1060958..1061159,1061261..1061455,1061537..1061728,1062028..1062218,1062298..1062441
Acol_00353	KYM82081	scaffold219	KQ976522	+	956475..956818,956979..957115,957983..958194,958423..958559,958632..958975,959169..959332
Acol_00354	KYM79372	scaffold30	KQ976604	+	628868..629071,629143..629320,629401..629517,630588..630724,630868..631215
Acol_00355	KYM92540	scaffold105	KQ976401	+	3501791..3501841,3501930..3502106,3502178..3502813,3502873..3503307,3503500..3503703,3503827..3504109,3504252..3504361
Acol_00357	KYM79306	scaffold307	KQ976609	-	11462..11659,12149..12334,12637..12846
Acol_00358	KYM82561	scaffold207	KQ976511	-	2350934..2352139
Acol_00359	KYM79220	scaffold32	KQ976618	+	1557687..1557995
Acol_00360	KYM82734	scaffold205	KQ976509	-	2764901..2765260,2765402..2765605,2765691..2765911,2766614..2766767,2767268..2767328,2767605..2767633
Acol_00362	KYM85022	scaffold155	KQ976455	+	722489..722603,730007..730237,730941..731055,732881..733091
Acol_00363	KYM79029	scaffold33	KQ976625	-	2439191..2439301,2439378..2439512,2439626..2439747,2439873..2440041,2440156..2440288,2440361..2440509,2440768..2440815,2441746..2441817
Acol_00364	KYM81025	scaffold238	KQ976542	-	110467..110994,113507..113671,116225..116716,120612..120876,128145..128519,131432..131760
Acol_00365	KYM80403	scaffold268	KQ976572	-	239680..239750,243903..244125,244450..244626,252899..253243
Acol_00366	KYM75833	scaffold9	KQ976738	-	4583092..4583274,4583381..4583860,4583936..4584139
Acol_00367	KYM75996	scaffold88	KQ976736	+	497486..497677,498111..498239,498484..498552,498589..498632,498663..498759
Acol_00368	KYM78619	scaffold374	KQ976657	-	15596..15730,15922..16157,16293..16679,17119..17491
Acol_00369	KYM82473	scaffold207	KQ976511	-	795217..795388,795565..795703,797802..797965,799427..799635,800854..801068,802111..802318,803906..804027,805078..805248,805826..806081,806787..806887,809607..809712,814589..814758,816411..816571,820127..820200
Acol_00370	KYM80597	scaffold257	KQ976560	-	262567..262744,263145..263392
Acol_00371	KYM78948	scaffold33	KQ976625	-	436920..437827,444894..445116
Acol_00372	KYM90363	scaffold116	KQ976413	+	203524..204039,204588..204816,205009..205038,205201..205595,206186..206350,206429..206552,206796..206980,207054..207154,207654..207956,208032..208236
Acol_00374	KYM77023	scaffold65	KQ976711	+	708193..708268,720690..720790
Acol_00375	KYM75680	scaffold9	KQ976738	-	1483924..1485105,1485185..1485400,1485482..1485653,1485735..1485932,1486156..1486269,1486350..1486555
Acol_00376	KYM76454	scaffold82	KQ976730	-	452027..452117,452446..453686,453792..454398,456719..456870,457382..457679,457769..457856,458804..458915,459187..459400,471168..471328
Acol_00377	KYM82750	scaffold204	KQ976508	-	217703..217789,218459..218845
Acol_00378	KYM84497	scaffold163	KQ976464	+	1630543..1630754,1631287..1631413,1631691..1631808,1632013..1632186,1632526..1632699,1632788..1632905,1633190..1633313,1633560..1633727
Acol_00379	KYM80849	scaffold248	KQ976551	-	213490..214016,214466..214783,215939..216609,217201..217407,219217..219404
Acol_00380	KYM75927	scaffold89	KQ976737	+	448695..448952,449050..449338,449398..449483,449586..449780,449811..449858,450780..451002,451698..452197
Acol_00381	KYM80208	scaffold27	KQ976574	-	2003856..2004272
Acol_00382	KYM78539	scaffold38	KQ976662	-	4378254..4378423,4378499..4378846,4379206..4379572,4379648..4379728,4379823..4379951,4380081..4380164
Acol_00383	KYM80148	scaffold27	KQ976574	-	1188942..1189477,1189536..1189608
Acol_00384	KYM89696	scaffold12	KQ976417	+	2895173..2895291,2909793..2910030,2910620..2910649,2912582..2912743
Acol_00385	KYM91188	scaffold111	KQ976408	+	976813..976933,982076..982205,990211..990581,998412..998605,999775..999798,1028928..1029104,1030392..1030472,1033118..1033609
Acol_00387	KYM78509	scaffold38	KQ976662	-	3596763..3597062,3597873..3598003,3598185..3598566,3598700..3598719,3600215..3600293
Acol_00388	KYM85417	scaffold153	KQ976453	+	1991149..1991316,1991414..1991563,1991640..1991787,1992856..1992983
Acol_00389	KYM76960	scaffold67	KQ976713	+	13465..13681,14091..14318,14397..14482,15255..15302,15441..15485,15640..15765
Acol_00391	KYM88592	scaffold126	KQ976424	+	6517859..6517924,6518213..6518454,6519308..6519671,6520122..6520550,6520643..6521086
Acol_00392	KYM81364	scaffold233	KQ976537	+	493666..493740,493802..493873
Acol_00393	NA	scaffold153	KQ976453	+	3526983..3527083,3559300..3559450
Acol_00394	KYM85470	scaffold153	KQ976453	+	2848845..2848973,2849079..2849267
Acol_00395	KYM89729	scaffold12	KQ976417	-	3671492..3671587,3671829..3671927
Acol_00396	KYM84280	scaffold164	KQ976465	-	566199..567896,567985..568650,568887..569129
Acol_00397	KYM84437	scaffold163	KQ976464	+	596495..596579,599286..599340,601287..601368,601791..602108
Acol_00399	KYM88252	scaffold126	KQ976424	+	768991..769209,769698..770087
Acol_00402	KYM84491	scaffold163	KQ976464	-	1523944..1524045,1524089..1524364
Acol_00403	KYM75510	scaffold96	KQ976745	-	1988762..1988905,1988964..1989192,1993941..1994047
Acol_00405	KYM77443	scaffold52	KQ976698	-	327011..327162,328037..328202,328274..328589,332041..332487,346946..347001
Acol_00406	KYM86934	scaffold139	KQ976437	-	221633..221944
Acol_00407	KYM83829	scaffold176	KQ976476	+	76755..76887,111227..111291,113060..113187,115252..115543
Acol_00409	KYM93271	scaffold1	KQ976394	+	3355260..3355349,3411968..3412102,3412650..3412697,3412827..3412865,3413852..3413899,3413930..3414019,3414127..3414180,3415137..3415232,3415314..3415376
Acol_00410	KYM79725	scaffold281	KQ976587	+	644442..646334
Acol_00411	KYM80219	scaffold27	KQ976574	+	2200787..2200892,2203305..2203557,2211462..2211584,2211771..2211927,2212003..2212111,2212227..2212489,2212660..2212735,2212796..2212869
Acol_00412	KYM78946	scaffold33	KQ976625	+	381253..381511,381846..381962,382209..383174,383776..384104,384232..384492,384578..384892,384997..385129,386773..386960,387081..387179,387271..387328,387495..387568,387644..387743,388097..388266,388366..388461
Acol_00413	KYM77846	scaffold47	KQ976692	+	4011220..4011299,4011659..4011820,4011898..4012124,4012157..4012486,4012568..4012700,4012857..4014032,4014114..4014212,4014356..4014390,4014474..4015324
Acol_00414	KYM78134	scaffold42	KQ976687	+	137402..137563,137668..137762,137957..138175,138307..138575,138679..138822,139091..139314
Acol_00415	KYM84411	scaffold163	KQ976464	+	94168..94200,94461..94589,95285..95427,95583..95724,95824..95899,96446..96591
Acol_00417	KYM90055	scaffold119	KQ976416	+	230556..230947,240015..240126,240418..240471,240532..240648
Acol_00418	KYM78718	scaffold35	KQ976641	+	404571..404610,404698..404894,404988..405423,405692..405787,405944..406215
Acol_00419	KYM78617	scaffold374	KQ976657	-	13306..13412,13533..13911,13978..14147,14220..14364
Acol_00420	KYM89447	scaffold120	KQ976418	-	80014..80061,80148..80234,80318..82465
Acol_00421	KYM90405	scaffold116	KQ976413	+	561725..561942,562033..562316,562397..562497
Acol_00422	KYM78654	scaffold351	KQ976642	+	5690..5791,5880..6041,6882..7043,39586..39632,39688..39964
Acol_00424	KYM92770	scaffold102	KQ976398	-	1648603..1648802,1648932..1649125,1656471..1656563,1656926..1656998,1657733..1657849,1658046..1658121,1658377..1658464,1659670..1659989
Acol_00425	KYM84485	scaffold163	KQ976464	-	1436670..1436781,1436848..1436973,1437071..1437273,1437359..1437823,1437904..1438053,1438155..1438271
Acol_00426	KYM77238	scaffold55	KQ976701	+	225240..225308,225417..226034,226155..226622,227685..227778,228107..228528,228718..228786,229465..229667,229927..230203
Acol_00427	KYM84684	scaffold160	KQ976461	-	79824..79928,80558..80790,80984..81341,81450..81703,81909..82079,82757..83264,83350..83554,83772..84103,84595..85362
Acol_00429	KYM84302	scaffold164	KQ976465	-	814824..814991,815775..815954,816077..816166,817123..817174,817220..817281
Acol_00430	KYM80935	scaffold243	KQ976547	+	595815..596009
Acol_00432	KYM90889	scaffold112	KQ976409	-	55881..56019,56065..56291,56653..56730,56778..56849,61545..61685,61770..61866,61889..62181,73215..73319,73428..73526,73594..73725,80870..80974,81037..81171,86149..86220
Acol_00433	KYM78428	scaffold38	KQ976662	+	2698279..2698411,2700450..2700629,2700704..2700869,2701207..2701408
Acol_00434	KYM81676	scaffold226	KQ976530	+	897025..897199,898721..898875,901738..901986
Acol_00435	KYN45456	C705884	LKEW01000947	-	1384..1428,1507..1611
Acol_00437	KYM85063	scaffold155	KQ976455	+	1165836..1165844,1166046..1166131,1166372..1166720
Acol_00438	KYM76201	scaffold83	KQ976731	-	307258..307529,307670..308117,308245..308457,308573..308783,308981..309238,309310..309448,309655..309855,309935..310235,310637..311000,311216..311508,311612..311876,311953..312270,312455..312807,312906..313214
Acol_00439	KYM88251	scaffold126	KQ976424	+	763035..763598,763752..763928,764022..764226,764329..764481,764621..764794,764891..765072,765156..765203
Acol_00440	KYM75991	scaffold88	KQ976736	-	403369..403704,419640..419868,421095..421294
Acol_00441	KYM92759	scaffold102	KQ976398	+	1513634..1514005,1514318..1514578
Acol_00442	KYM85483	scaffold153	KQ976453	+	3191819..3191884,3192181..3192385,3192529..3192641,3195615..3195913,3196052..3196160,3196236..3196409
Acol_00443	KYM77560	scaffold51	KQ976697	-	1625492..1625758,1626686..1627279,1627378..1628168,1628493..1628946,1629063..1629377,1629587..1629767,1630350..1630505,1631197..1631412,1632506..1632689,1638237..1638362,1642656..1642834,1685041..1685243,1702160..1702316,1715392..1715500,1716183..1716439,1716866..1716933
Acol_00444	KYM91206	scaffold111	KQ976408	+	1317095..1317274,1318817..1319092
Acol_00445	KYM76272	scaffold83	KQ976731	-	930133..930342,930897..932657
Acol_00446	KYM86213	scaffold145	KQ976444	+	731761..731854,732430..732613,733077..733178,734728..734912,735004..735182,735284..735533,735617..735828,735941..736190,736334..736550,737965..738247
Acol_00447	KYM78490	scaffold38	KQ976662	-	3427905..3428037,3428259..3428431,3428883..3429030,3430229..3430308
Acol_00448	KYM92900	scaffold100	KQ976396	+	1134090..1134224,1134779..1134952,1135469..1135567,1135839..1135973
Acol_00449	KYM88402	scaffold126	KQ976424	+	3586879..3586972,3596145..3596319,3604445..3604749,3606126..3606277,3608360..3608530
Acol_00450	KYM88882	scaffold125	KQ976423	-	3504260..3504429,3505177..3505480,3507012..3507213,3507583..3507740
Acol_00451	KYM92753	scaffold102	KQ976398	-	1271707..1272039,1275819..1275988,1280856..1280976
Acol_00452	KYM90945	scaffold112	KQ976409	-	877234..877632,877791..878007,878078..878251,878461..878826,878912..879254,879432..880012,881029..881333,881686..881919
Acol_00453	KYM85356	scaffold153	KQ976453	+	856923..856988,859754..859783,876038..876235,877848..877970,886161..886315,889143..889308
Acol_00454	KYM77634	scaffold49	KQ976694	-	1390189..1390354,1390783..1391045
Acol_00455	KYM89673	scaffold12	KQ976417	+	2466682..2466735,2468331..2468393,2468851..2468982
Acol_00456	KYM76508	scaffold79	KQ976726	+	85172..85225,85687..85881,85955..86080,86208..86375,86545..86719,86828..86966,87055..87271,87427..87567,87649..87768
Acol_00457	KYM88290	scaffold126	KQ976424	+	1576098..1576282,1576731..1576837,1576926..1577336,1577414..1577595,1577659..1577844,1578078..1578143,1578229..1578429
Acol_00458	KYM81216	scaffold236	KQ976540	+	529083..529217,530673..530796,531484..531615,535006..535106,542518..542561,542920..543061,547171..547251,547371..547442,550367..550580,550789..551028,551535..551741,552018..552098,564716..565056
Acol_00459	KYM92495	scaffold105	KQ976401	-	3087787..3089033,3091686..3091943,3094885..3095199,3097550..3097751,3098863..3099083,3099695..3099938,3100436..3100540
Acol_00461	KYM81262	scaffold236	KQ976540	+	1166972..1167066,1167141..1167411,1168142..1168410,1168486..1168666,1168733..1168873
Acol_00462	KYM83472	scaffold188	KQ976489	+	77489..77625,82025..82214
Acol_00463	KYM91126	scaffold111	KQ976408	+	2419..2468,5766..5835,5911..6120,6369..6543,6609..6871,6955..7141,7211..7407
Acol_00464	KYM79727	scaffold281	KQ976587	+	656734..656844,657587..657802,658531..658685,660332..660488
Acol_00465	KYM89917	scaffold12	KQ976417	+	7348826..7348996,7349704..7349901
Acol_00466	KYM85059	scaffold155	KQ976455	-	1118112..1118405,1119517..1119549,1119866..1119919,1128359..1128379
Acol_00467	KYM88663	scaffold126	KQ976424	-	7479626..7479915,7480117..7480364,7480455..7480757,7480979..7481107,7481521..7481606
Acol_00469	KYM85879	scaffold149	KQ976448	-	206397..206632,206827..206944,207109..207291,207595..207710,207835..208072,208248..208446,208541..208651,208837..208967,209255..209433,209655..209925,210175..210390,210535..210737,210840..211025,211192..211380,211706..212063,212127..212556,212916..213141,213327..213515,215298..215401,216352..216557,216965..217200,218264..218516,219871..220029
Acol_00470	KYM78003	scaffold45	KQ976690	+	300559..300690,301662..301826
Acol_00472	KYM81786	scaffold225	KQ976529	-	752488..752597,753503..753896,753988..754199,754296..754782,755435..755648,757362..757420,759177..759337,759599..759664,762175..762229,763994..764017
Acol_00473	KYM79961	scaffold275	KQ976580	-	869291..869779,870636..870707,870958..871089,871175..871269,871410..871572,871715..872029
Acol_00474	KYM87180	scaffold136	KQ976434	-	349793..349873,366702..366785,368914..369041,369707..369796,370107..370182
Acol_00475	KYM80596	scaffold257	KQ976560	+	241147..241324,248886..249007,250119..250214,272605..272895
Acol_00476	KYM87301	scaffold135	KQ976433	-	421239..421463,421534..421717,421811..422003,422086..422287,422346..422569,422650..423088,423727..423978
Acol_00477	KYM77254	scaffold55	KQ976701	-	446751..447109,448027..448094,448638..448732
Acol_00478	KYM86209	scaffold145	KQ976444	+	688661..688765,688858..688971
Acol_00479	KYM86517	scaffold141	KQ976440	+	603792..603939,606496..607982,608219..608314,608411..608540,608624..608778,608886..608987,609224..610490,610647..611557
Acol_00480	KYM80621	scaffold257	KQ976560	-	755447..755494,755615..755728,806352..806367,811816..811901,814159..814307,822003..822144,825601..825816
Acol_00481	KYM75579	scaffold92	KQ976741	+	1052481..1052591,1052620..1052733,1052940..1053077,1060866..1060958
Acol_00483	KYM78738	scaffold35	KQ976641	-	673805..674121,674260..675244,675764..676375,677085..677555,677971..678441,678854..679519,679800..680061,680431..682319,682953..683342,683699..684046,690757..690987
Acol_00484	KYM88414	scaffold126	KQ976424	-	3937245..3937481
Acol_00485	KYM88603	scaffold126	KQ976424	-	6675274..6675562,6676070..6676186,6676254..6676411,6676483..6676671,6676762..6677052,6677165..6677358,6677640..6677754,6677841..6677987,6678330..6678356
Acol_00487	KYM82451	scaffold207	KQ976511	+	444706..444746,444834..444926,445016..445166,445695..445808,445874..446014,446096..446318,446407..446599,446699..446805,446936..447030
Acol_00489	KYM89080	scaffold123	KQ976421	+	325986..326075,326280..326336,326415..326465,326505..326573,326683..326781,326819..326938,328211..328342,328777..328944,328969..329046,329133..329171,359772..360059
Acol_00490	KYM81637	scaffold228	KQ976532	+	1711893..1711967,1712194..1712498,1713764..1714094,1714178..1714758,1716241..1716629,1716793..1717097,1717299..1717499,1717749..1717974,1718303..1718469
Acol_00491	KYN45446	C653861	LKEW01000753	+	334..523,604..794
Acol_00492	KYM92944	scaffold100	KQ976396	+	1862568..1864070
Acol_00493	KYM84801	scaffold158	KQ976458	-	268521..268733,288837..288863,302241..302296,303300..303516
Acol_00494	KYM81330	scaffold233	KQ976537	-	43553..43966,53745..53936,55996..56172
Acol_00495	KYM81329	scaffold233	KQ976537	-	14241..14605,16273..16501
Acol_00496	KYM83185	scaffold198	KQ976500	-	4637739..4637839,4638562..4638967,4639162..4639336,4639400..4639464,4639476..4639779,4640069..4640184
Acol_00497	KYM75555	scaffold92	KQ976741	-	117678..117794,117830..117917,118664..118713,166575..166624,168713..168922,171396..171480
Acol_00498	KYM79970	scaffold274	KQ976579	-	156309..156486,161309..161484,161566..161770,164844..165018,167469..167661
Acol_00499	KYM78692	scaffold351	KQ976642	+	711658..711998,712188..712293,712765..712846,712918..713155,713240..713430,713510..713666,713828..714004,714092..714230,714318..714476
Acol_00500	KYM89580	scaffold12	KQ976417	+	94494..94659,95115..95171,96161..96339,98059..98241,98346..98559,98866..99083,99174..99359,99622..99772,100366..100572,104577..104635,105973..106155,106371..106584,106842..107056,108450..108644,109421..109559,109633..109787
Acol_00501	KYM87860	scaffold13	KQ976428	-	1098739..1098911,1099029..1099410,1099601..1099825,1099910..1099987,1100072..1100508,1101014..1101191
Acol_00502	KYM76669	scaffold76	KQ976723	-	228016..228192
Acol_00503	KYM78607	scaffold38	KQ976662	+	5074707..5074846,5078334..5078505,5078611..5078747,5079042..5079142,5079802..5079964,5080410..5080650,5081333..5081447,5081690..5081788,5082566..5082629,5082771..5082956,5083421..5083517,5084156..5084362
Acol_00504	KYM76783	scaffold70	KQ976717	-	267734..267876,267965..268051,268335..268454,269018..269090
Acol_00505	KYM88588	scaffold126	KQ976424	-	6468291..6469095,6469225..6469652,6469757..6469838,6469977..6470067,6470566..6470715,6471020..6471917,6472033..6472181,6472269..6472577,6472741..6472912,6473040..6473197,6473317..6473619,6474575..6474865,6475839..6476175
Acol_00506	KYM91461	scaffold110	KQ976407	-	1789226..1789348,1789527..1789635,1789850..1789984,1790119..1790394,1792394..1792627,1792697..1792950,1793026..1793068,1793917..1794124,1794200..1794325,1796187..1796647,1797207..1797324,1804419..1804506
Acol_00507	KYM77747	scaffold47	KQ976692	+	2259249..2259419,2261537..2261854
Acol_00508	KYM85423	scaffold153	KQ976453	-	2050742..2050968,2052404..2052645,2052856..2053089,2054153..2054424
Acol_00509	KYM92767	scaffold102	KQ976398	+	1593940..1594017,1594860..1595085,1595165..1595282,1595363..1595692,1596264..1596376,1596457..1596878,1597197..1597299,1600041..1600285,1600447..1600617
Acol_00510	KYM80700	scaffold254	KQ976558	+	1502615..1502699,1506420..1506928,1577092..1577208,1579125..1579244,1579331..1579541,1580430..1580527,1583073..1583209,1583675..1583840,1583996..1584391
Acol_00511	KYM80882	scaffold248	KQ976551	+	672530..673177,673565..674143,674794..674914,675072..675523,677419..677499,677622..677795,677883..678010,678060..678219,680624..680734,680822..681046,681239..681459,681548..681740,682236..682445,682736..683009,683092..683237,683315..683398,683480..683627,683817..683908,684234..684698
Acol_00512	KYM93223	scaffold1	KQ976394	+	2473757..2474161
Acol_00513	KYM91136	scaffold111	KQ976408	-	93560..93633,93734..93878,93953..94044,94186..94417,97072..97311,97394..97651,97739..97901,97976..98182,98309..98619,98704..98961,99036..99291,99416..99839,100315..100447
Acol_00514	KYM83361	scaffold189	KQ976490	-	935368..935568,935657..935800,935925..936110
Acol_00515	KYM93044	scaffold100	KQ976396	-	3409977..3410101,3410899..3411389,3412004..3412470
Acol_00516	KYM83420	scaffold189	KQ976490	+	2330647..2330935,2331519..2331751,2335532..2335848,2340298..2340433
Acol_00518	KYM80115	scaffold27	KQ976574	-	380143..380339,380418..380557,380999..381174,381460..381590,381705..381924,383138..383371
Acol_00519	KYM78112	scaffold45	KQ976690	-	1522048..1522121,1522206..1522323,1522498..1522643,1522742..1522948,1523035..1523288,1523369..1523509,1523596..1523825,1524358..1524466,1529878..1530047,1530510..1530755
Acol_00520	KYM75791	scaffold9	KQ976738	-	3107527..3107817,3107892..3109160,3109461..3109686,3109766..3110049,3110162..3110332,3113125..3113292,3113394..3113536,3120087..3120195
Acol_00523	KYM80343	scaffold27	KQ976574	-	3453277..3453596,3456361..3456487,3456819..3457042,3457282..3457461,3457536..3457722,3457944..3458089,3459056..3459215
Acol_00524	KYM84145	scaffold166	KQ976467	-	700883..700969,701057..701592,701728..702160,702777..702932
Acol_00525	KYM86026	scaffold146	KQ976445	+	53650..53824,76722..76785,91635..91859,95669..95786
Acol_00526	KYM84712	scaffold160	KQ976461	-	401541..401795,401890..402797,403053..403245,403387..403559,403694..403900,404313..404382
Acol_00527	KYM92530	scaffold105	KQ976401	-	3444988..3445133,3445383..3445557,3445693..3445821,3445966..3446196,3446497..3446760,3446819..3446972,3447136..3447383,3448128..3448274,3448356..3448509,3449086..3449222
Acol_00528	KYM85708	scaffold150	KQ976450	-	1593838..1594755,1596472..1596669
Acol_00529	KYM91175	scaffold111	KQ976408	+	622504..622685,622872..623020,623155..623343,624294..624589,624674..624762,624829..624852,625379..625469,625606..625698
Acol_00530	KYM78843	scaffold344	KQ976637	-	292233..292376,292464..292514,293632..293694,295580..295670,296022..296065,302053..302182,303051..303131,329896..330041
Acol_00531	KYM91134	scaffold111	KQ976408	+	66296..66589,66701..66821,67284..67691,67774..67974,68054..68089,68299..68316,68687..68744,68888..68944,69021..69356,69439..69618,71019..71223,71297..72192,72301..72520,72632..72917,72985..73182,73350..73439,73637..73710,73751..73787,74145..74275
Acol_00532	KYM79530	scaffold293	KQ976598	+	217635..217790,222018..222065,277777..277848,282833..283084,284424..284537,293743..293937,296810..296894,297296..297429
Acol_00533	KYM77630	scaffold49	KQ976694	+	1309053..1309130,1316014..1316200,1328014..1328332,1334411..1334687
Acol_00534	KYM89467	scaffold120	KQ976418	+	564634..564675,564845..564883,564936..565088,603993..604475
Acol_00535	KYM76568	scaffold78	KQ976725	-	736111..736233,736423..736617,736699..736782,736857..737091,737299..737465,737539..737651,737980..738184,738283..738445,738679..738766,738869..739029,739119..739330,739803..739844
Acol_00536	KYM79542	scaffold293	KQ976598	+	569318..569338,572313..572631,573845..573990,575682..575944,576845..576974,577065..577389,577841..578070,578178..578270,578345..578510,578660..578787,578864..578944,579149..579319
Acol_00537	NA	scaffold97	KQ976746	-	868089..869627
Acol_00538	KYM87331	scaffold135	KQ976433	+	773758..773829,788160..788250,790181..790375,790783..790849,792296..792422,792569..792650,792760..792872,793005..793242,794970..795307
Acol_00539	KYM92442	scaffold105	KQ976401	-	2413072..2413225,2413603..2413724,2413833..2414011,2415441..2415625,2415976..2416139,2416469..2416517,2416918..2417015
Acol_00541	KYM76185	scaffold83	KQ976731	+	162100..162209,163872..164052
Acol_00543	KYM86564	scaffold141	KQ976440	-	1408843..1409101,1409657..1409871,1415838..1415904,1416043..1416240,1417841..1418133,1418155..1418163,1419307..1419524,1422435..1422480,1422613..1422723,1424796..1424916,1427058..1427128
Acol_00544	KYM92880	scaffold100	KQ976396	+	921361..921485,924159..924159,928849..929115
Acol_00545	KYM89655	scaffold12	KQ976417	-	1933188..1933270,1933549..1934092,1934323..1935792
Acol_00546	KYM90922	scaffold112	KQ976409	+	401359..401389,402102..402343,402969..403070,403151..403241,403345..403610,403683..403869,405663..405820,405923..406237,406422..406579,406876..407050,407144..407234,407314..407482,407551..407620,407700..407804,407880..408137,408215..408417,410126..410233,410306..410483,410582..410730,410815..410899,410980..411250,411323..411579
Acol_00548	KYM83563	scaffold187	KQ976488	+	1293726..1294102,1294391..1294689,1295772..1296058,1296628..1296759,1297212..1297238,1298384..1298551,1299109..1299180,1299273..1299397,1299701..1299831,1300406..1300708,1301126..1301449,1302585..1302778
Acol_00549	KYM85455	scaffold153	KQ976453	+	2613606..2613716,2614105..2614214,2614286..2614481,2614557..2614724
Acol_00550	KYM79555	scaffold293	KQ976598	-	772794..772940,773140..773314,773398..773547,773657..773782,774507..774625,774722..774753,774874..774954,781249..781339
Acol_00551	KYM89459	scaffold120	KQ976418	+	344040..345604,345769..345830,345902..346091,346170..346327,347756..348114,348205..348317,348508..348615,348678..348957
Acol_00552	KYM85875	scaffold149	KQ976448	+	176168..176410,176980..177393,179940..180041,180104..180212,180315..180476,180548..180647,180964..181207,181447..181569,181799..181997,182177..182178,182462..182587
Acol_00553	KYM79702	scaffold281	KQ976587	+	113752..113913,122580..122982,131695..132167
Acol_00554	KYM78912	scaffold331	KQ976627	+	91859..91921,92233..92633,93054..93310,93851..93888,94133..94279,96597..96820,100568..100668,103309..103539,104083..104213,105803..106008,106878..107060,107773..108037
Acol_00555	KYM82329	scaffold210	KQ976514	-	2723822..2723935,2724021..2724329
Acol_00556	KYM85746	scaffold150	KQ976450	+	2548220..2548488,2548878..2549043
Acol_00557	KYM78657	scaffold351	KQ976642	-	54912..55109,55271..55413,55558..55756,56254..56329,56428..56549,56607..56700,56797..56920,57255..57732,57813..58055,58128..58312,58430..58673,59851..60226,60353..60488,60811..61261,61573..61623,61696..61950,62230..62332,62418..62527,62769..63007,63258..63333
Acol_00558	KYM82774	scaffold204	KQ976508	-	647812..648513
Acol_00559	KYM75742	scaffold9	KQ976738	+	2648090..2648780,2649316..2649854,2649973..2650065
Acol_00560	KYM91455	scaffold110	KQ976407	+	1583293..1583310,1583342..1583440
Acol_00561	KYM80372	scaffold27	KQ976574	-	3861805..3861840,3862610..3862757,3863071..3863138
Acol_00562	KYM93102	scaffold10	KQ976395	-	621742..621993,622248..622354,622765..622902,623009..623215,623325..623589,623771..624157,624228..624533,625840..625893,626349..626592,627130..627488,628062..628325,628555..628738,629136..629360,631077..632172,633582..635416,635764..636020
Acol_00563	KYM92804	scaffold102	KQ976398	+	2140982..2141171,2141355..2141626
Acol_00564	KYM90637	scaffold114	KQ976411	+	161282..161352,185567..185703,186905..187166,187235..187508,195330..195461,212056..212153,212954..213064,213266..213463,214090..214228,214294..214593,214755..214930,215019..215173,215746..215933
Acol_00565	KYM81835	scaffold224	KQ976528	-	158762..159088,159226..159298,161735..161807,162532..162659,163676..163782,207016..207027,266098..266346,266446..266526,267914..268044,269348..269504,270245..270411,297119..297275
Acol_00566	KYM85191	scaffold155	KQ976455	+	2865286..2865620,2866467..2866758,2866991..2867239,2867509..2867747,2868087..2868470,2869218..2869320,2869418..2869484,2869769..2869848
Acol_00567	KYM80442	scaffold261	KQ976565	-	57897..58346,61697..61941,63625..63973
Acol_00568	KYM89764	scaffold12	KQ976417	+	4334415..4334522,4367900..4367995,4371202..4371417,4371656..4372110,4372258..4372373,4373160..4373270,4374670..4374751,4375079..4375295,4375412..4375928,4376157..4376323,4377908..4378087,4379417..4379550,4379623..4379776,4379853..4380051,4381071..4381297,4382314..4382479,4382622..4382896,4383059..4383355,4383451..4383465,4383488..4383724,4383796..4383973,4384567..4384689,4385255..4385350,4385896.…
Acol_00569	KYM77183	scaffold58	KQ976703	-	1724587..1724682,1724750..1724887,1738816..1738857,1738911..1738988,1767003..1767173
Acol_00570	KYM86751	scaffold140	KQ976439	+	1633586..1633753,1633948..1634232
Acol_00571	KYM78037	scaffold45	KQ976690	+	516748..516978,523404..524165
Acol_00572	KYM92973	scaffold100	KQ976396	-	2566176..2566375,2566462..2566622,2566672..2566774,2566845..2567060,2567122..2567269,2567405..2567557
Acol_00573	KYM88645	scaffold126	KQ976424	+	7188835..7188907,7189661..7189902,7193143..7193242,7196176..7196235,7206737..7206873,7207079..7207355,7207884..7208004,7208195..7208315,7209591..7209778,7210826..7210961,7211584..7211659,7211892..7212121,7212480..7212558,7214686..7214877,7216434..7216820,7221085..7221357,7222001..7222257,7222884..7223315
Acol_00574	KYM92664	scaffold104	KQ976400	+	72112..72369,72940..73002,77146..77489,78608..78779,79229..79348,79616..79921,85168..85236
Acol_00575	KYM82064	scaffold219	KQ976522	+	798446..798830,807596..807856,808597..808979,814621..814782
Acol_00576	KYM83175	scaffold198	KQ976500	-	4387315..4387754,4387846..4387954,4388150..4388346,4388659..4388833,4389038..4389100
Acol_00577	KYM83674	scaffold183	KQ976484	+	126895..126936,127009..127062,127531..127611
Acol_00578	KYM78193	scaffold41	KQ976681	+	1325131..1325404,1328798..1329018
Acol_00579	KYM78317	scaffold38	KQ976662	+	463319..463456,463555..464316,464713..464970,465104..465380,465448..465671,465809..466046,466120..466388,466469..466630,466833..467035,467130..467985,468055..468281,468362..468868,468945..469136,469203..469446,469520..469659,469813..469930
Acol_00580	KYM85352	scaffold153	KQ976453	-	716815..717028,717155..717301,717573..717681,718316..718544,718631..718759,718885..719151,719268..719453,719563..719847,719980..720222,741027..741080
Acol_00582	KYM78525	scaffold38	KQ976662	+	4203895..4204020,4204666..4204786,4211670..4211770,4212235..4212309,4213343..4213445,4217957..4217958,4218200..4218250,4219742..4219816,4224763..4224879,4226230..4226298
Acol_00584	KYM77524	scaffold51	KQ976697	+	391870..391994,392564..392617,393734..393894,396359..396554,402666..402688,413448..413545,415789..415824,418304..418322,421379..421458
Acol_00585	KYM86698	scaffold140	KQ976439	+	884986..885135,885321..885461
Acol_00586	KYM92172	scaffold107	KQ976403	-	2028751..2028986,2029130..2029314,2029413..2029504
Acol_00587	KYM92472	scaffold105	KQ976401	-	2870058..2870140,2870219..2870378,2875950..2876104,2876926..2877049
Acol_00589	KYM83349	scaffold189	KQ976490	-	458181..458294,458323..458394,460056..460130,462771..462810,464657..464715,464740..464912,503176..503314
Acol_00590	KYM84536	scaffold163	KQ976464	-	2635176..2635345,2636094..2636186,2643815..2643911
Acol_00591	KYN45464	C763537	LKEW01001056	-	447..616,1527..1773,2160..2225,2573..2677
Acol_00592	KYM80347	scaffold27	KQ976574	-	3505349..3505664,3509358..3509699,3510258..3510472
Acol_00593	KYM84885	scaffold156	KQ976456	+	497540..497636,499356..499471,504989..505069,505332..505401,512286..512389,513200..513232,554550..554628,555597..555685,561900..562067
Acol_00594	KYM76659	scaffold76	KQ976723	+	72338..72552,91046..91219,91442..91526,91736..91826,92446..92612,93003..93241,93321..93468,93685..93993
Acol_00595	KYM92471	scaffold105	KQ976401	-	2827547..2827712,2827746..2827780
Acol_00596	KYM75378	scaffold96	KQ976745	+	301320..301355,303486..303681,303779..303893,307091..307334,308023..308181,308266..308353,309433..309575,309704..309856
Acol_00597	KYM91216	scaffold111	KQ976408	-	1624155..1624340,1624762..1624789,1625664..1625773,1625846..1625899,1625917..1626069,1627488..1627595
Acol_00598	KYM78764	scaffold35	KQ976641	-	957935..958246
Acol_00599	KYM75661	scaffold9	KQ976738	+	1326495..1327112,1327129..1327173
Acol_00600	KYM93253	scaffold1	KQ976394	+	2773011..2773112,2773258..2773563,2773674..2774231
Acol_00601	KYM78658	scaffold351	KQ976642	-	65067..65672
Acol_00602	KYM87225	scaffold136	KQ976434	-	937226..937314,937401..937523,937604..938149,938239..938399,938458..938578,938707..939191,939635..939831,940006..940104
Acol_00603	KYM89792	scaffold12	KQ976417	+	5019875..5019970,5028216..5028248,5028329..5028461,5032969..5033069,5036174..5036331,5041583..5041743,5050224..5050264,5050516..5050611,5106600..5106911
Acol_00604	KYM77350	scaffold55	KQ976701	-	2321040..2321323,2321813..2322000,2322095..2322582,2322647..2323254,2323447..2323708,2324285..2324326
Acol_00607	KYM83939	scaffold174	KQ976474	+	182075..182237,187511..187863,189476..189688
Acol_00608	KYM83877	scaffold176	KQ976476	+	1331969..1332221,1334729..1334932,1335535..1335702,1344414..1344595
Acol_00609	KYM76901	scaffold7	KQ976716	-	1977664..1977860,1978225..1978653,1978732..1978931,1979009..1979092,1979232..1980081,1980259..1980493
Acol_00611	KYM80824	scaffold250	KQ976554	+	452572..452689,452941..453264,461415..461590,461626..461709,463573..463855,464110..464486
Acol_00612	KYM81306	scaffold235	KQ976539	+	348509..348679,352414..352604,352688..353031,353431..354143
Acol_00614	KYM75782	scaffold9	KQ976738	-	3031337..3031963,3032748..3033003,3034611..3034846
Acol_00615	KYM81994	scaffold220	KQ976524	+	506131..506200,506453..506833,508168..509117
Acol_00617	KYM88228	scaffold126	KQ976424	-	286476..286649,286734..286955,287836..288018,288095..288264,288386..288494
Acol_00618	KYM77959	scaffold46	KQ976691	+	727725..728877,728953..729080,729180..729403,729506..729656
Acol_00619	KYM81965	scaffold222	KQ976526	+	1083943..1084203,1087718..1088007,1090241..1090951,1091318..1092323
Acol_00620	KYM84719	scaffold160	KQ976461	-	444330..444469,444606..444741
Acol_00621	KYM83541	scaffold187	KQ976488	-	644513..644641,645583..645871,652054..652127
Acol_00623	KYM83859	scaffold176	KQ976476	+	900194..900360,901796..901863,902386..902462,902615..902884
Acol_00624	KYM93261	scaffold1	KQ976394	-	3022616..3022786,3022949..3023136,3027935..3028153,3035271..3035355
Acol_00625	KYM76710	scaffold73	KQ976720	+	228520..228608,229054..229258,230164..230289
Acol_00626	KYM88282	scaffold126	KQ976424	+	1429038..1429115,1431698..1431770,1431994..1432025,1432065..1432115
Acol_00627	KYM77824	scaffold47	KQ976692	-	3812129..3812281,3814124..3814219
Acol_00628	KYM90961	scaffold112	KQ976409	-	1143715..1143842,1150928..1151218,1151402..1151593,1152490..1152601
Acol_00629	KYM82298	scaffold210	KQ976514	-	1960034..1960116,1960208..1960340,1960438..1960513,1960598..1960786,1960849..1960982,1961580..1961591,1963653..1963892
Acol_00630	KYM80559	scaffold261	KQ976565	-	1299733..1299834,1300049..1300219,1300290..1300361,1300638..1300766,1301900..1302130,1302221..1302518,1302613..1302960,1303044..1303209,1303859..1304157,1304378..1304672,1304748..1305046,1305191..1305597,1305674..1305887,1305958..1306215,1306274..1306407,1306753..1306871,1307453..1307790,1309529..1312330,1312873..1313006,1313117..1313257,1317127..1317165
Acol_00631	KYM82343	scaffold21	KQ976513	-	486421..486825
Acol_00632	KYM83583	scaffold187	KQ976488	+	1549821..1550002,1550809..1551092,1551638..1552276,1552555..1553473,1554161..1554323
Acol_00633	KYM88778	scaffold125	KQ976423	-	562971..563225
Acol_00636	KYM88914	scaffold125	KQ976423	-	4160053..4160103,4160229..4160353,4160719..4160737
Acol_00637	KYM91176	scaffold111	KQ976408	-	625295..625503,625617..625767,625836..625976,626119..626259,626320..626437,626519..626697,626975..627253
Acol_00638	KYM78410	scaffold38	KQ976662	+	2537931..2538095,2540056..2540175,2541984..2542043,2542119..2542286,2542452..2542577,2542687..2542813,2544792..2545923,2546404..2546696,2547516..2547857,2548086..2548246
Acol_00640	KYM76809	scaffold7	KQ976716	-	353160..353246,353420..353621,353711..354141,354236..354543,354692..354755
Acol_00641	KYM84489	scaffold163	KQ976464	-	1481449..1481642,1482137..1482422,1485233..1485487
Acol_00642	KYM79737	scaffold281	KQ976587	-	1081547..1081706,1082328..1082467
Acol_00643	KYM76103	scaffold88	KQ976736	+	2412766..2413023,2413734..2414018,2414347..2414580
Acol_00644	KYM82875	scaffold200	KQ976504	-	121455..121626,121748..121882,122018..122209,122276..122509,122637..122820,123345..123391,124821..125019,125217..125499
Acol_00646	KYM80267	scaffold27	KQ976574	-	2610530..2610645,2610754..2611048,2611166..2611534,2612178..2612489,2612648..2613010,2613140..2613298,2618744..2618894,2620281..2620414
Acol_00647	KYM81396	scaffold233	KQ976537	+	841626..841913,842288..842389,842794..843018,843170..843791,843959..844054,844437..844546,846970..847485
Acol_00648	KYM80606	scaffold257	KQ976560	-	455052..455168,466126..466281,466336..466578,469913..470017
Acol_00649	KYM78630	scaffold37	KQ976654	+	186626..187034,188074..188189,188625..188777,189086..189133,189188..189457,189488..189784,189912..189962,190054..190125,190450..190542
Acol_00650	KYM83763	scaffold18	KQ976480	-	1474597..1475017,1477443..1477597,1478032..1478121,1478754..1478879,1478990..1479049,1479400..1479570,1480024..1480059,1480144..1480257,1480360..1480545,1480560..1480628
Acol_00651	KYM78703	scaffold35	KQ976641	-	232544..232967,233048..233319,233415..233680,234136..234373,235543..235668
Acol_00652	KYM80749	scaffold252	KQ976556	-	9338..9511,9794..9895,20332..20490,20580..20681,20745..20760,21231..21637,23644..23800,25089..25495,30390..30548,30632..30733,32256..32355,32517..32926,35253..35324,35668..35817
Acol_00653	KYM75904	scaffold89	KQ976737	+	89125..89217,109049..109383,114755..114924,115956..116110,118257..118277,118312..118431,118778..118924,119296..119524,120544..120966,122185..122311,123354..123569,124165..124267
Acol_00654	KYM89280	scaffold121	KQ976419	-	123168..123256,123341..123533,123662..124051,124246..124424,124500..124642,125024..125229,125368..125571,126006..126179
Acol_00655	KYM77939	scaffold46	KQ976691	-	598712..598891,598923..599000,599039..599103,599163..599484
Acol_00656	KYM76751	scaffold72	KQ976719	+	446808..446870,446957..447235,447290..447757,447862..448098
Acol_00657	KYM76623	scaffold78	KQ976725	-	1420465..1420701,1421650..1421762,1422386..1422575
Acol_00658	KYM81513	scaffold228	KQ976532	-	147703..147822,147848..147919
Acol_00659	KYM93037	scaffold100	KQ976396	-	3373337..3373426,3373548..3373600,3373677..3373750,3373835..3374009,3374353..3374467,3374574..3374724,3374843..3374979,3375044..3375167,3375249..3376020,3378297..3378432
Acol_00661	KYM81194	scaffold236	KQ976540	-	231392..231483,231614..231701
Acol_00662	KYM78142	scaffold42	KQ976687	-	213332..213526,216624..216875,217064..217240,217420..217614,217738..217836,217918..218063,218949..219071,219284..219407
Acol_00663	KYM88899	scaffold125	KQ976423	+	3770255..3770353,3801542..3801607,3801893..3802033,3869336..3869494
Acol_00664	KYM82444	scaffold207	KQ976511	+	405340..405468,405650..405787
Acol_00665	KYM84101	scaffold166	KQ976467	+	113838..113938,114188..114272
Acol_00666	KYM92286	scaffold106	KQ976402	+	113541..113577,115646..116095,116201..116379,116532..116633
Acol_00667	KYM85030	scaffold155	KQ976455	-	849420..849651,849902..850038,861894..861928,862696..862785,862841..862913,863198..863339,864674..864856,865124..865392,865900..865914,868902..868932,869918..870138,870620..870797,871365..871630,876920..877006,877092..877160,882404..882490,882655..882723,884543..884842
Acol_00668	KYM80499	scaffold261	KQ976565	-	658648..658782,660826..661481,663039..663120
Acol_00669	KYM81467	scaffold231	KQ976535	-	400456..400713
Acol_00670	KYM81349	scaffold233	KQ976537	-	219831..220173,220634..221259,221435..221679,221778..222001,222746..222900
Acol_00671	KYM76493	scaffold80	KQ976728	-	38634..38924,39948..40104,40197..40421,40491..40672,40756..40860,42184..42420,43915..44064
Acol_00672	KYM85820	scaffold15	KQ976449	+	888399..888832,889292..889447,889843..890157,891026..891218,891668..891869,892423..892504,892909..893083,893198..893384,893908..894185,894680..894858,895421..895588,895898..896038,896110..896191,905996..906103,906134..906319,906717..906758,915348..915521,978893..979033
Acol_00673	KYM81668	scaffold226	KQ976530	+	456358..456450,486917..487048,557308..557547
Acol_00674	KYM78827	scaffold348	KQ976639	+	166485..166582,166610..166775,201842..201991,202328..202422,258274..258330,258401..258767,258812..258883
Acol_00675	KYM85044	scaffold155	KQ976455	-	972896..972987,973224..973502,973610..973778
Acol_00676	KYM88772	scaffold125	KQ976423	+	394012..394122,397403..397992,398099..398291
Acol_00677	KYM82700	scaffold205	KQ976509	-	1906855..1907009,1907135..1907285,1908078..1908647,1909078..1909488,1909665..1909941,1910191..1910325,1910565..1910906,1911498..1911770,1912305..1912649,1913321..1913453,1913530..1913679,1913981..1914131,1914368..1914583,1916207..1916419,1916970..1917141,1917732..1917898,1917967..1918131,1919464..1919615,1919795..1919970,1921035..1921225,1922157..1922479,1923272..1923575,1924314..1924492,1924682.…
Acol_00678	KYM77224	scaffold55	KQ976701	-	113999..114072,114207..114380,114489..115327,115482..115758,116295..116453,116922..117129,117330..117545,117643..117874,118286..118418,123370..123724
Acol_00680	KYM79782	scaffold277	KQ976582	+	417270..417371,417445..417875,417950..418100
Acol_00682	KYM93029	scaffold100	KQ976396	-	3333486..3334565
Acol_00683	KYM80202	scaffold27	KQ976574	+	1963668..1964432,1964449..1964511
Acol_00684	KYM92224	scaffold107	KQ976403	+	3521354..3521458,3523209..3523511
Acol_00685	KYM81266	scaffold236	KQ976540	-	1193949..1194130,1194225..1194479,1194583..1194740,1194849..1195124,1195222..1195346,1197554..1197766
Acol_00686	KYM78511	scaffold38	KQ976662	+	3700849..3701044,3701141..3701309,3713205..3713259,3713309..3713407,3713730..3713774
Acol_00687	KYM79767	scaffold277	KQ976582	-	66335..66637,67763..68128
Acol_00688	KYM93045	scaffold100	KQ976396	-	3412481..3412589,3414468..3414592
Acol_00689	KYM88782	scaffold125	KQ976423	+	613906..614088,614109..614138,614516..614897,615168..615263,615620..615695,615767..615938,616156..616237,616778..616888,617021..617171,617463..617721
Acol_00690	KYM89788	scaffold12	KQ976417	-	4932012..4932722,4932822..4933184,4933248..4933371,4933442..4933587,4933650..4933842,4933981..4934428,4934690..4934871,4934974..4935250,4935331..4935736,4936194..4936347,4936430..4936596,4936744..4936872,4937374..4937473,4937574..4937767
Acol_00691	KYM79501	scaffold294	KQ976599	-	83952..84053,84163..84447,84517..84639,84714..84917,85045..85092
Acol_00692	KYM80852	scaffold248	KQ976551	-	250762..250861,251106..251193,251487..251667
Acol_00693	KYM75394	scaffold96	KQ976745	-	480530..480779,480792..481080,481120..481159
Acol_00694	KYM79447	scaffold297	KQ976601	+	185133..185297,185407..185634
Acol_00695	KYM85173	scaffold155	KQ976455	-	2716407..2717228,2717790..2718252,2718572..2718741,2718823..2718895,2720240..2720521,2720963..2721163,2721333..2721493,2732547..2732675,2732757..2732984,2733060..2733606,2733903..2734439,2734892..2734998
Acol_00696	KYM93019	scaffold100	KQ976396	-	3045291..3045386,3045806..3045948,3046844..3046970
Acol_00697	KYM76306	scaffold83	KQ976731	+	1536671..1536762,1537506..1537581,1537664..1537769,1537860..1537978
Acol_00698	KYM91225	scaffold111	KQ976408	-	1847627..1847714,1847798..1847872,1848140..1848483,1848817..1849072,1850103..1850305
Acol_00700	KYM86582	scaffold141	KQ976440	+	1735968..1736243
Acol_00701	KYM92321	scaffold105	KQ976401	-	109522..110046,110087..110149,120971..121264
Acol_00702	KYM79985	scaffold274	KQ976579	-	563628..563932,580283..580607
Acol_00703	KYM86114	scaffold146	KQ976445	+	748299..748490,748580..749110,749218..749437,749506..749630,749764..749848,749928..750043,750134..750296,750373..750575,750648..750800,750897..750997,751078..751252
Acol_00704	KYM89954	scaffold12	KQ976417	+	7862304..7862498,7862598..7862939,7863027..7863211,7863427..7863724,7863853..7864004,7864273..7864547,7864620..7864722,7864817..7865075,7865157..7865431,7865501..7865778,7865932..7866205,7867120..7867477
Acol_00706	KYM88265	scaffold126	KQ976424	+	996989..997560,997639..998137
Acol_00707	KYM81090	scaffold238	KQ976542	+	1201485..1201610,1210819..1210981,1211217..1211348,1212748..1213032,1214080..1214298,1215445..1215855,1217635..1217889,1219892..1219893,1220670..1220816
Acol_00709	NA	scaffold261	KQ976565	-	175401..175534,176308..176414,177721..177913,179200..179250,181682..181937,183402..183507,183807..183958,184554..184719,184880..185086,186664..186818
Acol_00710	KYM92319	scaffold105	KQ976401	-	94018..94470
Acol_00711	KYM78896	scaffold338	KQ976632	+	172624..172731,172819..173112
Acol_00712	KYM89840	scaffold12	KQ976417	-	5809219..5809275,5809333..5809382,5809627..5809664,5811577..5811735,5814966..5815090
Acol_00713	KYM83392	scaffold189	KQ976490	+	1757222..1758087,1758355..1758595,1758784..1758914,1759109..1759466
Acol_00714	KYM82985	scaffold2	KQ976502	+	1088074..1088219,1093442..1093576,1093676..1093835,1093947..1094091,1094158..1094290,1094365..1094518,1094589..1094698,1095575..1095789,1095869..1096007,1096093..1096198,1097050..1097193,1097329..1097523
Acol_00715	KYM83565	scaffold187	KQ976488	-	1324759..1324933,1326664..1326815
Acol_00716	KYM81753	scaffold225	KQ976529	-	449616..450217,450279..450417,450828..451032,451216..451280
Acol_00717	KYM80742	scaffold254	KQ976558	+	2465551..2465771,2478058..2478269,2479475..2479509,2479748..2479852
Acol_00718	KYM81553	scaffold228	KQ976532	+	578723..578801,579259..579284,580939..581051,581139..581230,581501..581663,581940..582093,582428..582550,584534..584705,585726..585919,586106..586228
Acol_00719	KYM83083	scaffold198	KQ976500	-	2525671..2525882,2526592..2526718
Acol_00720	KYM79464	scaffold295	KQ976600	+	248778..248780,248934..249077,249644..250038,250122..250228,250415..250626,250809..251072
Acol_00721	KYM84490	scaffold163	KQ976464	-	1490894..1490947,1491009..1491287,1494674..1494775,1494799..1494825,1495157..1495206,1500603..1500727,1510610..1510890
Acol_00722	KYM86242	scaffold145	KQ976444	+	1207859..1208013,1208628..1208634
Acol_00723	KYM81832	scaffold224	KQ976528	+	83990..84145,84229..84425,84722..84743,87935..88107,89794..90088
Acol_00725	KYM88640	scaffold126	KQ976424	+	7134228..7134451,7135283..7135547,7136129..7136146,7136632..7136956,7137496..7137585,7138303..7138439,7138689..7138835,7139636..7139893,7140083..7140175,7140281..7140431,7140750..7141167,7141720..7141810
Acol_00726	KYM76470	scaffold82	KQ976730	-	694309..694519,694796..695040
Acol_00727	KYM82253	scaffold210	KQ976514	+	1237257..1237349,1238580..1238798
Acol_00728	KYM81320	scaffold234	KQ976538	-	379092..379282,379691..379801,379883..380033,380128..380319,380782..381042,381523..381606
Acol_00729	KYM90898	scaffold112	KQ976409	+	130559..131005,137490..137620,138983..139069,139481..139530,139715..140070
Acol_00730	KYM77195	scaffold58	KQ976703	-	2042162..2042359,2042405..2042440
Acol_00731	KYM81648	scaffold228	KQ976532	+	1790589..1790876,1791590..1791789,1791874..1792044,1792120..1792256,1792340..1792521,1792601..1792731,1792840..1792959,1793041..1793340,1793421..1793517,1793847..1793916,1793992..1794252,1794334..1794510,1794644..1794793,1794889..1795025,1795117..1795458,1795539..1797228,1797783..1798565,1800535..1800806
Acol_00732	KYM78377	scaffold38	KQ976662	+	2006680..2006730,2006905..2007106,2007234..2007316
Acol_00733	KYM76120	scaffold88	KQ976736	+	2580151..2580193,2580380..2580598,2581979..2582220,2582530..2582682,2585309..2585693,2586218..2586371,2586545..2587133,2587361..2588166,2588552..2588888
Acol_00734	KYM79005	scaffold33	KQ976625	-	2064758..2066184,2066261..2066379,2067085..2067273,2068240..2068522,2069339..2069642
Acol_00735	KYM82870	scaffold200	KQ976504	+	93618..93858,94678..94862,94966..95038,95118..95200
Acol_00736	NA	scaffold13	KQ976428	+	828468..828647,828828..829364,830858..831058,831334..831390
Acol_00738	KYM88752	scaffold125	KQ976423	+	160714..160773,161774..162125,162201..162400,166973..167185
Acol_00739	KYM90150	scaffold118	KQ976415	+	45324..45438,45515..45654
Acol_00741	KYM86771	scaffold140	KQ976439	-	1866574..1866782,1867091..1867237,1867380..1867670,1868360..1868614,1868690..1868902,1870144..1870408
Acol_00742	KYM77476	scaffold52	KQ976698	+	1080550..1080771
Acol_00743	KYM92096	scaffold107	KQ976403	+	130923..131015,133313..133525,136040..136191,136268..136406,136853..137172,137567..137615
Acol_00744	KYM84433	scaffold163	KQ976464	-	537482..537634,537725..537889,538159..538487,538576..538783,538862..538982,539205..539389,539480..539674,539971..540144,540245..540325
Acol_00745	KYM82706	scaffold205	KQ976509	+	2202821..2203009,2281215..2281241,2281301..2281462
Acol_00746	KYM77415	scaffold53	KQ976699	+	380759..380963,381620..381734,382317..382560,383604..383762,383929..384013,384290..384432,384882..385046
Acol_00747	KYM82766	scaffold204	KQ976508	-	549599..550198,555844..555942
Acol_00748	KYM75698	scaffold9	KQ976738	-	1819878..1820181,1820869..1821023,1821198..1821454,1822641..1822820,1822904..1823142,1823229..1823374,1824172..1824355,1825898..1826015,1829579..1829708
Acol_00749	KYM89349	scaffold121	KQ976419	-	1162533..1162775
Acol_00750	KYM80344	scaffold27	KQ976574	+	3473606..3473734,3474011..3474139,3474826..3475099,3476332..3476527,3477434..3477612,3478109..3478181,3479318..3479457,3480717..3480969,3481991..3482343,3482782..3482960,3483301..3483491,3484161..3484401
Acol_00751	KYM80350	scaffold27	KQ976574	+	3591462..3592148,3592528..3592614
Acol_00752	KYM75800	scaffold9	KQ976738	-	3408347..3410123,3410364..3410656,3411025..3411444,3422596..3422689,3423063..3423181
Acol_00753	KYM81551	scaffold228	KQ976532	-	562283..563527,563884..564204
Acol_00754	KYM88207	scaffold126	KQ976424	+	4312..4465,11851..11994,12114..12281,12680..12843
Acol_00755	KYM85463	scaffold153	KQ976453	+	2743170..2743315,2744797..2744896,2745199..2745277,2745726..2745773,2746248..2746308,2747932..2747944,2753656..2753904
Acol_00756	KYM93187	scaffold1	KQ976394	+	1870557..1870656,1876264..1876348,1876670..1876760,1876870..1876988,1877435..1877527,1877732..1877967,1878057..1878168,1879231..1879375
Acol_00757	KYM76450	scaffold82	KQ976730	+	427789..427952,430038..430558,430656..430850,430956..431138,431351..431478,431573..431626
Acol_00759	KYM91645	scaffold11	KQ976406	+	220541..220981
Acol_00760	KYM80235	scaffold27	KQ976574	+	2355071..2355118,2355562..2355599,2355687..2355752,2356283..2356330,2356425..2356671,2356751..2356915,2357004..2357051
Acol_00762	KYM88100	scaffold127	KQ976425	+	956251..956352,956540..956674,956794..956899,956972..957092,957165..957273,957372..957620,957697..957756
Acol_00763	KYM81436	scaffold233	KQ976537	+	1753541..1755127
Acol_00764	KYM89365	scaffold121	KQ976419	-	1420494..1421353,1426780..1427122
Acol_00765	KYM77331	scaffold55	KQ976701	+	1871956..1872116,1880186..1880459,1881034..1881217,1881539..1881725,1881831..1881919,1882151..1882424,1882850..1882931,1883021..1883173,1883955..1884150,1884229..1884407,1885652..1886015,1886666..1887000,1887079..1887390,1887594..1887707,1887775..1887918
Acol_00766	KYM76662	scaffold76	KQ976723	-	139513..139989,140088..140258,140358..140530,140693..140839,140931..141235,141352..141504,141654..141778,141982..142137,142238..142432,142562..142624
Acol_00767	KYM77868	scaffold47	KQ976692	-	4194078..4194575,4194678..4196537
Acol_00768	KYM92385	scaffold105	KQ976401	+	1085691..1086224,1086379..1086748,1086842..1086963
Acol_00769	KYM78957	scaffold33	KQ976625	-	622948..623131,631675..631793,632976..633065
Acol_00770	KYM77840	scaffold47	KQ976692	+	3949549..3949653,3951422..3951667
Acol_00771	KYM93289	scaffold1	KQ976394	+	4233995..4234286,4234981..4235139,4235405..4235508,4235908..4236056,4236180..4236395,4236471..4236569,4236654..4236861,4236945..4237193,4237292..4237479,4237577..4237731,4237832..4237893
Acol_00772	KYM90387	scaffold116	KQ976413	-	438889..438975,439117..439272,439515..439798,439942..440136,440254..440377,441000..441272,441588..441739,441958..442108,442345..442818,443465..443616,443918..444122,444256..444506,444726..444883,445020..445188,445552..445647,445833..447230,447308..448011,448925..450184,450385..450613,451057..451180,451889..451965,452596..452757,453009..453198
Acol_00773	KYM92806	scaffold101	KQ976397	+	147751..147869,148111..148265,148368..148723,148924..149285,149457..149756,149838..149967
Acol_00774	KYM82801	scaffold203	KQ976507	+	128187..128414,128506..128823,129012..129251,129679..129699
Acol_00775	KYM78136	scaffold42	KQ976687	-	148681..148907,149039..149265,149352..149617,149832..149969,150526..150645
Acol_00776	KYM92441	scaffold105	KQ976401	-	2331115..2331225,2331304..2331358,2332453..2332569,2338003..2338097,2398805..2398951
Acol_00777	KYM79344	scaffold302	KQ976606	-	239362..239478,239562..239728,239825..240056,240136..240312,244017..244128,244308..244476,244600..244765
Acol_00778	KYM79375	scaffold30	KQ976604	+	653050..653196,653240..653422
Acol_00779	KYM84109	scaffold166	KQ976467	-	184618..184847,185497..185629,185707..185832,186741..186824,187361..187474
Acol_00780	KYM76218	scaffold83	KQ976731	+	477712..477797,478068..478284,478659..478970,479048..479199,479321..479555
Acol_00781	KYM83652	scaffold186	KQ976487	+	163518..164357
Acol_00782	KYM80222	scaffold27	KQ976574	-	2215579..2215731,2217485..2217628,2217714..2217924,2218033..2218208,2218286..2218455,2218611..2218843,2219036..2222586
Acol_00783	KYM89360	scaffold121	KQ976419	-	1392111..1392689,1392880..1393095,1393168..1393265,1393379..1393719,1393792..1393889,1394015..1394169,1395186..1395381
Acol_00784	KYM82908	scaffold200	KQ976504	-	513921..514057,514230..514456,515260..515424,515509..515938,516258..516342
Acol_00785	NA	scaffold261	KQ976565	-	1117371..1117762,1117851..1118054,1118667..1118864,1119080..1119225,1119323..1119463,1119526..1119685,1119775..1120005,1120077..1120307,1121041..1121499,1141620..1141794
Acol_00786	KYM77946	scaffold46	KQ976691	+	624483..624636,627285..627382,627478..627696,627790..627863,627941..628208,628320..629213,629299..629650,629730..629863,629923..630003,630074..630241,630308..630556,630639..630822,630945..631016,631251..631535,633033..633203,633358..633738,634191..634438
Acol_00787	KYM80754	scaffold252	KQ976556	+	195844..195870,196038..196250
Acol_00788	KYM87340	scaffold135	KQ976433	-	1133837..1133979,1134066..1134218,1134312..1134651,1134736..1134951,1134995..1135254,1136614..1137955,1138039..1138220,1138300..1138930,1138998..1139268,1139405..1139705,1140502..1140706,1141964..1142202,1177763..1178009
Acol_00789	KYM79250	scaffold32	KQ976618	-	2101335..2101661
Acol_00790	KYM91459	scaffold110	KQ976407	+	1650081..1650243,1721106..1721588,1722144..1722256
Acol_00791	KYM79040	scaffold33	KQ976625	+	2511590..2511803,2512716..2512886,2512967..2513093,2513349..2513560,2514644..2514762,2514886..2515079,2515900..2516088,2517262..2517487,2517554..2517874,2519092..2519220,2519454..2519531
Acol_00792	KYM86592	scaffold141	KQ976440	+	1941162..1941455,1952397..1952549
Acol_00793	KYM85311	scaffold153	KQ976453	-	253131..254554,254753..255376,255769..256325,256668..256937,257766..257960,267257..267369
Acol_00794	KYM79625	scaffold29	KQ976595	+	975585..975692,976129..976209,976809..977090,977114..977532,977715..978435,978519..978753,978863..979062
Acol_00795	KYM79953	scaffold275	KQ976580	-	838174..838300,838397..838533,838774..839647,839663..839856
Acol_00796	KYM76447	scaffold82	KQ976730	-	411829..411924,412033..412101,412629..412700
Acol_00797	KYM75449	scaffold96	KQ976745	-	1270067..1270665,1270739..1270894,1271311..1271549,1271632..1271963
Acol_00798	KYM87559	scaffold134	KQ976432	-	2265538..2265622,2265819..2265995,2266072..2266243,2266817..2266922,2280692..2280859
Acol_00799	KYM86182	scaffold145	KQ976444	+	35598..35734,35857..35989,43257..43445,43778..43954,44251..44279,44381..44381,44576..44677,49383..49520,49777..49896,50044..50161,57561..57787,58545..58681,58802..58970
Acol_00800	KYM76615	scaffold78	KQ976725	-	1341396..1343630
Acol_00801	KYM78863	scaffold341	KQ976635	+	1974..2178,2508..2861,3825..4292,4761..5251
Acol_00802	KYM86543	scaffold141	KQ976440	-	952820..953326,953920..954139,954523..954782,959410..959595
Acol_00804	KYM77552	scaffold51	KQ976697	+	1455336..1455820,1456226..1456296,1457015..1457145,1457205..1457353,1457794..1457853,1458348..1458534
Acol_00805	KYM75856	scaffold9	KQ976738	-	4898140..4898442,4899253..4899464,4899780..4900126,4900218..4900333,4900489..4900674
Acol_00807	KYM81451	scaffold231	KQ976535	+	139708..139858,140823..141124,141379..141510,142305..142580,143095..143244
Acol_00810	KYM78082	scaffold45	KQ976690	-	1046857..1046920,1047191..1047280,1047568..1047839,1047921..1048078,1048341..1048459,1048580..1048785,1048852..1048989,1049068..1049184,1049394..1049473,1049532..1049634
Acol_00811	KYM91854	scaffold109	KQ976405	+	455877..455984,458418..458513,464735..464829,465326..465638,466751..466930,467330..467443,468125..468357,469691..469915,470551..470929,471131..471286,471613..471886,472071..472150
Acol_00812	KYM91867	scaffold109	KQ976405	-	644434..644634,644739..644873,644973..645152,645216..645394,645536..645754,645803..646067,646151..646263,646374..646461
Acol_00813	KYM78984	scaffold33	KQ976625	-	1422963..1423070,1423195..1423493,1423557..1423688,1423808..1424090,1425629..1425872,1426061..1427573,1427691..1427988,1428103..1428238,1429024..1429130
Acol_00814	KYM84306	scaffold164	KQ976465	-	875531..875673,876083..876218
Acol_00815	KYM80817	scaffold250	KQ976554	+	376780..376815,376929..377063,377144..377534,377597..377739
Acol_00816	KYM86206	scaffold145	KQ976444	-	501633..501837,507951..508238,516782..516822,516883..516886,522459..522724
Acol_00817	KYM82627	scaffold205	KQ976509	+	158889..158973,160787..160937,160999..161676,161761..162746,163404..163598,163665..163882,163949..164096,168849..169039
Acol_00818	NA	scaffold100	KQ976396	-	1669956..1671786,1672627..1673687,1675569..1675824,1676569..1676650,1676992..1677187
Acol_00820	KYM82460	scaffold207	KQ976511	-	585619..585809,585884..585977
Acol_00821	KYM88397	scaffold126	KQ976424	+	3206897..3207026,3210570..3210817
Acol_00823	KYM77783	scaffold47	KQ976692	-	3144073..3144216,3144359..3144377,3145106..3145263,3145351..3145585,3145676..3145833,3145904..3146099,3146172..3146858,3147486..3147670
Acol_00824	KYM89279	scaffold121	KQ976419	+	117118..117274,117896..118100,118801..118924,119519..119731,120332..121018
Acol_00826	KYN45486	C817989	LKEW01001137	+	7318..7402,7648..8461,8593..8976,9088..9354,9435..9732,9899..10127,10206..10311,10552..10759
Acol_00827	KYM79253	scaffold32	KQ976618	-	2137077..2137144,2137215..2137330,2137406..2137638,2137704..2137864,2137989..2138225,2138504..2138549
Acol_00828	KYM88472	scaffold126	KQ976424	-	4904976..4905514,4906280..4907189
Acol_00829	KYM79610	scaffold29	KQ976595	+	630981..631199,631351..631642,635990..636160,636706..636947,638575..638810,639900..640125
Acol_00830	KYM83544	scaffold187	KQ976488	-	737715..737820,739530..739712,739778..739886,740162..740341,741235..741408,741608..741787,742068..742313,742436..742615,743246..743419,743763..743997,745398..745516,745978..746157,746520..746696,746849..746998,748077..748203,749178..749341,749548..749670,749968..750063,750730..750939,752299..752357,754941..755058,755157..755205
Acol_00831	KYM88601	scaffold126	KQ976424	-	6595670..6596569,6597175..6597372,6597455..6597682,6598042..6599414,6599438..6599507,6599770..6599901,6600045..6600325,6600415..6600571,6600705..6600928,6601210..6601463,6658156..6659168
Acol_00832	KYM84445	scaffold163	KQ976464	-	732417..732585,733570..733696,737331..737704,752538..752677,753360..753410
Acol_00834	KYM88085	scaffold127	KQ976425	-	688800..689022,689642..689776,689859..689956,693766..693852,699189..699362
Acol_00835	KYM91432	scaffold110	KQ976407	-	856144..856469,856660..856786
Acol_00836	KYM85146	scaffold155	KQ976455	-	2439776..2439959,2440320..2440554,2445411..2445617,2446082..2446438,2446593..2446757,2447313..2447439,2447681..2447834,2448188..2448296,2448416..2448586,2450285..2450449,2450850..2450959,2452458..2452564
Acol_00838	KYM82895	scaffold200	KQ976504	-	354911..355146,368817..368929,370589..370687,371627..371786,372683..372728,373163..373341,373969..374116,394935..395375
Acol_00839	KYM76813	scaffold7	KQ976716	+	421347..421620,421762..422104,422176..422363,422435..422608,422862..422976,423608..423827
Acol_00840	KYM89837	scaffold12	KQ976417	-	5744375..5744437,5802494..5802551,5802626..5802672
Acol_00841	KYM81095	scaffold238	KQ976542	+	1325108..1325374,1328737..1328841,1329006..1329131,1329745..1329827,1330134..1330240,1332005..1332142,1333691..1333788,1333954..1334091,1334712..1335033,1335282..1335725,1336922..1337185,1338049..1338395,1338560..1339114,1339627..1339824
Acol_00842	KYM83435	scaffold189	KQ976490	+	2872941..2873612
Acol_00844	KYM80283	scaffold27	KQ976574	+	2839046..2839193,2839331..2839606,2839687..2839943,2840019..2840222,2840309..2840482,2841445..2841600,2841664..2841858
Acol_00845	KYM77419	scaffold53	KQ976699	-	405565..405788,406214..406745,406831..406986
Acol_00847	KYM79434	scaffold297	KQ976601	-	116986..117324,117353..117409
Acol_00848	KYM88393	scaffold126	KQ976424	-	3165127..3165222,3165330..3165498,3165579..3165967,3166094..3166299,3166518..3166656
Acol_00849	KYM89678	scaffold12	KQ976417	-	2637844..2637993,2638281..2638325
Acol_00850	KYM90957	scaffold112	KQ976409	-	1126191..1126715,1128234..1128853,1128954..1129002
Acol_00852	KYM92419	scaffold105	KQ976401	-	1824970..1825114,1825212..1825374,1825500..1825812,1825885..1825997,1826078..1826151,1826254..1826582,1826689..1826938,1827030..1827348,1827441..1827621,1827795..1828038,1828340..1828467
Acol_00853	KYM86435	scaffold142	KQ976441	-	1234525..1234674,1234779..1234979,1235133..1235273,1235462..1235635,1235708..1235926,1236123..1236332,1236417..1236574,1236698..1237584,1237646..1237825,1237903..1237972,1238179..1238318,1238384..1238500,1238639..1238640
Acol_00854	KYM78611	scaffold379	KQ976661	-	43214..43270,71161..71256
Acol_00855	KYM79383	scaffold30	KQ976604	-	826498..826974,827455..827562,827911..828052,828512..828683,858226..858383,872042..872139
Acol_00856	KYM79382	scaffold30	KQ976604	+	823807..823953,824004..824141,824217..824336
Acol_00857	KYM79147	scaffold32	KQ976618	-	299943..300061,301129..301192,301265..301350,303707..303779
Acol_00858	KYM75970	scaffold89	KQ976737	-	1319351..1319773,1319853..1320409,1321251..1321353,1321425..1321647,1321732..1321964
Acol_00859	KYM76343	scaffold83	KQ976731	+	1938901..1939926
Acol_00860	KYM85047	scaffold155	KQ976455	-	984954..985333,985529..985737,985808..986121,986517..987096,987169..988273,988552..988591
Acol_00861	KYM77742	scaffold47	KQ976692	+	2203801..2203897,2204000..2204119,2204285..2204407,2204485..2204610,2204708..2204923,2205832..2206006,2206426..2206627,2206709..2206900,2206984..2207104,2207265..2207414,2207674..2207905,2208003..2208232,2209578..2209745,2210808..2210935,2211952..2212073,2212378..2212571,2213604..2213672,2215048..2215287,2215360..2215512,2215678..2215823,2216203..2216294,2216938..2217169,2217292..2217478,2217571.…
Acol_00862	KYM81696	scaffold226	KQ976530	-	1399460..1400098
Acol_00863	KYM86389	scaffold142	KQ976441	-	207425..207697,208580..208935,209448..209751
Acol_00864	KYM82450	scaffold207	KQ976511	+	441978..442052,442141..442324,442401..442565,442733..442919,443024..443166,443252..443454
Acol_00865	KYM77942	scaffold46	KQ976691	+	608635..609031,610169..610483,610619..611589
Acol_00866	KYM80465	scaffold261	KQ976565	+	438549..438702,454804..455063,455688..455955,456624..456683,458721..459152,459533..459852
Acol_00867	KYM81597	scaffold228	KQ976532	+	976684..976763,978041..978190,978671..978807,979019..979139,979341..980142,980244..980484,980765..981001,981089..981153
Acol_00869	KYM77112	scaffold58	KQ976703	-	598337..598538,600988..601196,602667..602819,603752..603792,607690..607999
Acol_00870	KYM77950	scaffold46	KQ976691	+	681918..683666
Acol_00874	KYM82644	scaffold205	KQ976509	+	906953..907174,907289..907420
Acol_00876	KYM75918	scaffold89	KQ976737	+	352392..352559,353197..353492,353618..353765,353840..353923,354702..355016,355274..355823,355887..356428,356523..356810
Acol_00877	KYM81532	scaffold228	KQ976532	-	427940..428073,428251..428444,428589..428800,428916..429098,429443..429654,430188..430343,431303..431417
Acol_00878	KYM80579	scaffold26	KQ976563	+	735685..735840
Acol_00879	KYM78272	scaffold39	KQ976667	-	450151..451026,451094..451153,451518..451898
Acol_00880	KYM81675	scaffold226	KQ976530	+	727325..727352,775446..775583,775979..776056,777108..777148,777193..777287,782517..782755,788553..788702,840369..840448,854784..854909
Acol_00881	KYM83441	scaffold189	KQ976490	-	2989095..2989287,2989867..2990215,2991439..2991614,2991705..2991922,2992010..2992786,2992911..2993404,2994053..2994526,2994591..2995264,2995348..2995568,2995683..2995890,2995978..2996192,2996274..2996412,2999775..2999887
Acol_00882	KYM85215	scaffold155	KQ976455	-	3366197..3366406
Acol_00883	KYM87105	scaffold137	KQ976435	-	1028407..1028531,1030126..1030305,1030390..1030681,1030763..1030890,1031231..1031318,1031537..1031666,1031762..1031924,1032121..1032172,1032410..1032639,1032795..1033053,1033240..1033332
Acol_00884	KYM87808	scaffold13	KQ976428	+	258689..258721,258864..258950
Acol_00885	KYM88427	scaffold126	KQ976424	+	4192434..4192521,4192652..4192785
Acol_00886	KYM81032	scaffold238	KQ976542	-	205394..205682,205755..205853,206284..206375,209049..209069,209178..209240,209355..209387,209610..209783
Acol_00887	KYM81635	scaffold228	KQ976532	-	1705432..1705665,1705727..1705824,1706196..1706547,1720422..1720443,1721046..1721149,1721231..1721383
Acol_00888	KYM81699	scaffold226	KQ976530	+	1462761..1463206,1524817..1525075
Acol_00889	KYM83043	scaffold198	KQ976500	+	1620098..1620213,1622570..1622679,1622922..1623025,1645359..1645517
Acol_00891	KYM92726	scaffold102	KQ976398	+	880830..880984,881643..881793
Acol_00892	KYM92153	scaffold107	KQ976403	+	1248799..1248875,1248960..1249194,1249707..1249961,1250045..1250110
Acol_00895	KYM82911	scaffold200	KQ976504	+	544983..545258,550902..551039,551243..551356,551483..551682,552244..552429,552586..553219,553574..553720,553808..553892,553988..554187,554554..555055,555456..555633,555723..555861,555993..556212,558231..558416,561458..561678,562512..562692,562784..562892,562964..563090,563310..563832,563908..564154,564381..564495
Acol_00897	KYM86117	scaffold146	KQ976445	+	756110..756239,756617..757494,757649..757832,757925..758661,758740..758868,758953..759121,759208..759435,759517..759769,759869..760163
Acol_00898	KYM75697	scaffold9	KQ976738	-	1768451..1768676,1768873..1768991,1774020..1774175,1774387..1774487,1782015..1782087,1782172..1782314,1788598..1788705,1789538..1789748,1789984..1790157,1791302..1791606,1793146..1793287
Acol_00899	KYM86392	scaffold142	KQ976441	-	239878..240255,240332..240400
Acol_00900	KYM84271	scaffold164	KQ976465	-	446733..447034,447127..447286,447736..447901,447984..448135,448413..448517
Acol_00901	KYM79143	scaffold32	KQ976618	-	171367..171753,173382..173426,194793..194855
Acol_00902	KYM84723	scaffold160	KQ976461	-	453318..453480,453567..453730,454387..454603,454681..454796,454881..454944,455026..455204
Acol_00903	KYM86246	scaffold145	KQ976444	+	1229525..1229807,1229924..1230011,1230724..1230753,1230875..1231020,1231097..1231190,1231250..1231499,1232166..1232261,1232738..1233418
Acol_00904	KYM91675	scaffold11	KQ976406	-	1149131..1149297,1150085..1150222,1155741..1156400,1156758..1157171,1157640..1157823
Acol_00905	KYM75487	scaffold96	KQ976745	-	1662855..1663055,1663433..1663828,1664060..1664481,1666990..1667152
Acol_00906	KYM83300	scaffold190	KQ976492	-	45272..45472,50264..50722,52539..53030,83342..83608
Acol_00907	KYM82226	scaffold210	KQ976514	-	561990..562062,562472..562650,563043..563326,563781..563933,565219..565494,566427..566668,568090..568314,571335..571417
Acol_00908	KYM75908	scaffold89	KQ976737	-	145630..145755,146011..146240,146390..146786,146874..147080,147286..147487,147577..148007,148080..148172,148280..148594,148661..149026,149372..150341,150412..150622,150706..150907,151339..151512,152506..152737,152819..152850
Acol_00909	KYM77348	scaffold55	KQ976701	-	2308624..2308851
Acol_00910	KYM93284	scaffold1	KQ976394	+	4039745..4039789,4039860..4040100,4040469..4040521,4040599..4040664,4040699..4040731,4040759..4040824
Acol_00911	KYM76892	scaffold7	KQ976716	+	1804870..1805115,1805329..1805600,1805674..1806365,1806558..1806787,1807042..1807760,1807896..1808176,1809060..1809565
Acol_00912	KYM77225	scaffold55	KQ976701	+	124211..124458,124784..125144,125239..125568,125981..126364
Acol_00913	KYM86067	scaffold146	KQ976445	-	335218..335281,335450..335682,335770..335937,336270..336416
Acol_00914	KYM79279	scaffold314	KQ976615	-	80639..80856,81405..81690,81766..82140,82502..82613,82706..82846,83125..83150
Acol_00915	KYM93255	scaffold1	KQ976394	+	2781255..2781432,2782023..2782291
Acol_00916	KYM89616	scaffold12	KQ976417	+	710584..710665,710861..710963,711099..711265,711373..711482,711547..711750,711824..712042,712112..712297,712379..712453
Acol_00917	KYM76638	scaffold77	KQ976724	+	156536..156829,156977..157079,157529..157626
Acol_00918	KYM85314	scaffold153	KQ976453	-	394517..394711,395038..395109,395374..395598
Acol_00919	KYM78033	scaffold45	KQ976690	-	473996..474264,474608..474734
Acol_00920	KYM91391	scaffold110	KQ976407	-	229659..230253,231024..231289,231760..231962,232782..233008,233631..233801,234184..234582,235610..235797,237044..237228,239283..239415
Acol_00921	KYM77838	scaffold47	KQ976692	+	3925524..3925699,3927425..3927889,3929360..3929549,3930765..3930928,3932523..3932695,3934482..3934574,3935891..3936056,3936198..3936294,3937099..3937264,3937803..3937959,3938477..3938558,3939376..3939540
Acol_00922	KYM76689	scaffold76	KQ976723	+	481856..482149,482225..482578
Acol_00923	KYM87205	scaffold136	KQ976434	+	711188..711274,711969..712286
Acol_00924	KYM75411	scaffold96	KQ976745	-	822639..822821,823100..823216
Acol_00925	KYM75719	scaffold9	KQ976738	+	2111519..2111573,2112417..2112514,2113189..2113269
Acol_00926	KYM76283	scaffold83	KQ976731	-	1248143..1248272,1248451..1248578,1249452..1249666,1251049..1251160
Acol_00927	KYM81452	scaffold231	KQ976535	-	145289..145446,145521..145655,145863..145934,146212..146269
Acol_00928	KYM84361	scaffold164	KQ976465	+	1591152..1591695,1592138..1592192,1592382..1592779,1592831..1592901,1592996..1593776,1594213..1594538,1594790..1595321,1595399..1595992,1596078..1596479,1596603..1597792,1598026..1598454,1598572..1599049,1600247..1600527,1601265..1601426,1601539..1601754
Acol_00930	KYM80057	scaffold274	KQ976579	+	2319194..2319365,2319429..2319611,2320155..2320306
Acol_00932	KYM92872	scaffold100	KQ976396	+	855859..856004,856020..856137
Acol_00933	KYM75616	scaffold90	KQ976739	+	5468..5583,10113..10198,10419..10566,10836..11115,11250..11368,13465..13525,13597..13686,14356..14472
Acol_00934	KYM77599	scaffold49	KQ976694	+	562979..563239,563765..563962
Acol_00935	KYM79173	scaffold32	KQ976618	+	651856..652101,662840..662933,663010..663158,663278..663594,664021..664234,664297..664640,664834..665293
Acol_00937	KYM83061	scaffold198	KQ976500	-	2089137..2089353,2089654..2089721
Acol_00938	KYM83376	scaffold189	KQ976490	+	1232919..1233175,1239270..1239625,1240320..1240393,1241109..1241197,1247154..1247390,1253352..1253624,1253978..1254329,1256875..1256923,1290102..1290346,1291316..1291475,1295069..1295258,1296883..1296920,1298605..1298743,1299229..1299545,1306368..1306557,1306990..1307332,1308264..1308452
Acol_00939	KYM83684	scaffold183	KQ976484	+	468240..468327,470073..470218
Acol_00940	KYM85413	scaffold153	KQ976453	+	1942672..1942875,1946333..1946537,1949285..1949416,1953794..1953898,1955264..1955409
Acol_00941	KYM84446	scaffold163	KQ976464	+	754079..754438,755437..755563,758472..758552,760619..760790,761061..761339,764432..764678,777579..777815,777884..777982,789225..789393,794067..794380,794552..794797
Acol_00942	KYM81408	scaffold233	KQ976537	-	1233138..1233658,1233850..1233984,1234103..1234355,1236623..1238245,1238604..1240158,1240242..1240726,1241263..1241944,1242118..1242165,1242246..1242390,1242542..1242695,1242828..1242912,1243022..1245354
Acol_00943	KYM83703	scaffold181	KQ976482	+	55548..55613,56651..56710,56811..56861,57203..57376,57482..57661
Acol_00944	KYM85213	scaffold155	KQ976455	+	3330763..3331798,3336621..3337116,3337165..3337423
Acol_00945	KYM90365	scaffold116	KQ976413	-	216524..216598,216700..216820,217491..217600
Acol_00946	KYM91666	scaffold11	KQ976406	+	918113..918181,918244..918498,918926..919039
Acol_00947	KYM82676	scaffold205	KQ976509	+	1256090..1256413,1256818..1256930,1256996..1257121,1258849..1259052,1259301..1259421,1260244..1260392,1260480..1260681,1260911..1261181,1262408..1262516,1262579..1262708
Acol_00948	KYM88814	scaffold125	KQ976423	+	1507345..1507442,1509852..1510341
Acol_00949	KYM75463	scaffold96	KQ976745	-	1441254..1441356,1441460..1441607,1441919..1442072,1442261..1442418,1442674..1442811,1443356..1443496,1443753..1443945,1444240..1444441,1444767..1445001,1445254..1445491,1446241..1446391,1448782..1448811,1450022..1450491,1457930..1458148,1458426..1458686,1461087..1461384,1461476..1461766,1462022..1462107
Acol_00950	KYM77572	scaffold5	KQ976695	+	6967..7146
Acol_00951	KYM83423	scaffold189	KQ976490	+	2352813..2353007,2357421..2357473,2357780..2357891
Acol_00952	KYM83621	scaffold187	KQ976488	+	2634392..2634526,2635412..2635484,2636345..2636457,2636524..2636640
Acol_00953	KYM79504	scaffold294	KQ976599	-	92670..92867,93034..93084,93565..93676,94184..94301,94470..94770,94960..95226,95339..95620,95991..96160,96471..96525
Acol_00954	KYM78061	scaffold45	KQ976690	+	834865..834928,835018..835390,835592..837983
Acol_00955	KYM83660	scaffold185	KQ976486	+	2260..2540,2618..3309,3629..3894
Acol_00956	KYM78585	scaffold38	KQ976662	-	4863795..4864107,4864147..4864920,4877912..4878011,4878047..4878197,4881610..4881756,4884689..4884799,4884869..4884919
Acol_00957	KYM80268	scaffold27	KQ976574	+	2635273..2635323,2635444..2635503,2635587..2635943
Acol_00958	KYM76301	scaffold83	KQ976731	+	1452097..1452274,1452360..1452568
Acol_00959	KYM92248	scaffold107	KQ976403	-	4441544..4441657,4442265..4442396,4442769..4442876
Acol_00960	KYM93358	scaffold1	KQ976394	+	5832033..5832155,5833495..5833642,5833753..5833862,5833954..5834229,5834791..5835242,5835687..5835831
Acol_00961	KYM79511	scaffold294	KQ976599	+	167276..167328,168393..168566,168654..169298,169406..169579,169664..169770,169844..170027,170122..170303,170565..171043,171203..171302,171401..171521,171620..171788
Acol_00963	KYM78812	scaffold35	KQ976641	-	2228604..2228657,2228760..2228990
Acol_00964	KYM75909	scaffold89	KQ976737	-	156588..156934,157010..157137,157215..157651,157734..158022,158233..158553,159461..159597,159754..160146
Acol_00965	KYM75990	scaffold88	KQ976736	-	367338..367490,367688..367783,367913..367952,368196..368266
Acol_00966	KYM78154	scaffold41	KQ976681	-	42291..42921,43479..44052,45969..46077,50012..50068
Acol_00968	KYM84129	scaffold166	KQ976467	-	560835..560905,561219..561356,561483..561558,561667..561778,561878..561912,562126..562164
Acol_00969	KYM92617	scaffold105	KQ976401	+	4465804..4465991,4469824..4470870,4471024..4471201,4471316..4471609,4471878..4472120,4472796..4474391
Acol_00970	KYM93238	scaffold1	KQ976394	-	2677820..2678954,2679561..2679769,2679868..2680158
Acol_00971	KYM75881	scaffold9	KQ976738	+	5188213..5188607,5190072..5190405,5194699..5195292,5198369..5199898
Acol_00972	KYM78089	scaffold45	KQ976690	-	1108747..1108773,1108815..1108871,1109349..1109363,1109514..1109663,1156897..1157304,1165644..1165850,1172290..1172403
Acol_00973	KYM88644	scaffold126	KQ976424	+	7161476..7161505,7161712..7161765,7162008..7162163,7162254..7162403
Acol_00975	NA	scaffold236	KQ976540	+	194194..194419,194558..195667,196779..197414,198083..198292,198987..199151,200160..200235,202003..202491,202619..202917,203805..203949,204011..204150,204249..204497,204611..204770,205277..205446,205508..205621,205695..205884,206711..207046,207457..207645,207738..207885,207986..208151,208833..209009,209668..209905,210682..210783,210917..211214
Acol_00976	KYM86054	scaffold146	KQ976445	+	267210..267348,267479..267692,267893..267971
Acol_00977	KYM79091	scaffold321	KQ976619	+	98068..98290,99727..99929,103285..104829
Acol_00978	KYM91238	scaffold111	KQ976408	+	2181668..2181739,2226845..2226883
Acol_00979	KYM79359	scaffold30	KQ976604	-	44411..44839,45696..45969,46326..46489,46801..46940,47234..47309
Acol_00980	KYM77726	scaffold47	KQ976692	+	1916309..1916469,1917223..1917301
Acol_00981	KYM86563	scaffold141	KQ976440	-	1390396..1390553,1392786..1392884,1401091..1401171,1401375..1401431,1406963..1407182
Acol_00982	KYM76799	scaffold7	KQ976716	+	225030..225092,228351..228710,229318..229599,230131..230715,230871..231262,231420..231748,231968..232474,232751..233034,233130..233404,233498..233865,233936..234043,234119..234378,234559..234767,234914..234991,235652..235816,237721..238465
Acol_00983	KYM92757	scaffold102	KQ976398	+	1421640..1421706,1441372..1441441,1448243..1448369,1448655..1448690,1508179..1508577,1509520..1509777
Acol_00984	KYM76428	scaffold82	KQ976730	-	315912..316197,316476..316604,316710..317051,317176..317545,317882..318182,319063..319331,319805..319853
Acol_00985	KYM78979	scaffold33	KQ976625	-	1372947..1373976,1374406..1375397,1376426..1377229,1377658..1377747,1378267..1378606,1380238..1380456,1397224..1397303
Acol_00986	KYM77612	scaffold49	KQ976694	+	649245..649368,655251..655591,656557..656679,658204..658449
Acol_00987	KYM78755	scaffold35	KQ976641	+	913852..913951,917116..917353,918289..918625
Acol_00988	KYM92420	scaffold105	KQ976401	+	1830499..1830589,1831956..1832263,1832355..1833003,1833105..1833527,1833646..1833881
Acol_00990	KYM80549	scaffold261	KQ976565	-	1216588..1216685,1225481..1225650,1225751..1225882,1225970..1226124
Acol_00991	KYM91156	scaffold111	KQ976408	+	332470..332655,332727..332994,333203..333400,333479..333612
Acol_00992	KYM86682	scaffold140	KQ976439	-	531933..532507,532598..532880,533112..533644,544508..544553,550327..550423,551195..551377,551589..551696,551775..551894,552213..552438,557090..557152,558522..558611,559952..560020,561836..561981,566852..566992,568346..568517,572475..572603,575455..575608,578297..578404
Acol_00994	KYM79816	scaffold277	KQ976582	+	1023493..1023661,1024336..1024577
Acol_00995	KYM81180	scaffold238	KQ976542	+	3550944..3551095,3553755..3553776,3563770..3563967,3617561..3617770
Acol_00996	KYM75382	scaffold96	KQ976745	+	336395..336496,336590..336787,336945..337106
Acol_00997	KYM76235	scaffold83	KQ976731	+	677960..678185,678315..678409,678472..678614,678692..678899
Acol_00998	KYM79433	scaffold297	KQ976601	-	102312..102487,102598..102733,102802..102984,104204..104329,104411..104581,104662..104868,109468..109568,109689..109704
Acol_00999	KYM77924	scaffold46	KQ976691	-	364246..364506,365214..365282,365348..365455,366365..366484,366552..366661,366743..367001,367093..367293,367315..369415,369502..369705,369786..370334,370398..370959,371156..371460,372799..372889,373059..373245,373315..373692,373935..374193,374268..374964,375046..375264,375948..376149
Acol_01000	KYM86384	scaffold142	KQ976441	-	92801..93044,97109..97137,177688..177825,181489..181685,182241..182298,183434..183565,183919..184074
Acol_01001	KYM88636	scaffold126	KQ976424	-	7091138..7091239,7091467..7091643,7091773..7091973,7092049..7092156,7092246..7092419,7092594..7092733,7092803..7092887
Acol_01002	KYM76313	scaffold83	KQ976731	+	1642889..1642952,1647682..1647938,1648330..1648599,1648935..1649065,1649278..1649443,1649980..1650372
Acol_01003	KYM76531	scaffold78	KQ976725	-	380819..381029,381164..381370,381614..381901,382077..382236,382604..382843,383275..385420,386046..386333,386530..386712,387415..387547,387623..387867,388030..388074
Acol_01004	KYM84513	scaffold163	KQ976464	-	1885130..1885396
Acol_01005	KYM92122	scaffold107	KQ976403	-	729544..729725,730753..730925,730939..731061,731793..731846,731880..731980,732648..732651,733344..733441,733537..733691,734430..734664,735097..735388,735618..735706
Acol_01006	KYM81944	scaffold222	KQ976526	+	589349..589539,590082..590259
Acol_01007	KYM88857	scaffold125	KQ976423	-	2860524..2861353,2861874..2861920,2863263..2863408
Acol_01008	KYM85805	scaffold15	KQ976449	+	515458..515775
Acol_01009	KYM82891	scaffold200	KQ976504	+	331702..331881,331961..332179,332335..332472,332556..332642
Acol_01010	KYM76640	scaffold77	KQ976724	-	354129..354415,357300..357450,357689..357934,358341..358615,363746..364115,367394..367658,368177..368633,369535..369799,370772..371020,384399..384454,393127..393220
Acol_01011	KYM87556	scaffold134	KQ976432	-	2208924..2209163,2213929..2214080,2214496..2214613,2217226..2217324
Acol_01012	KYM80678	scaffold254	KQ976558	+	1025261..1025412,1025895..1025986,1027321..1027325,1028862..1029119
Acol_01013	KYM78239	scaffold40	KQ976673	+	320629..321086,322732..322849,322927..323028
Acol_01014	KYM91672	scaffold11	KQ976406	-	1053512..1054360,1054373..1054513,1054943..1055123,1057278..1057369
Acol_01015	KYM92375	scaffold105	KQ976401	-	1027184..1027514,1028384..1028644,1029836..1029909
Acol_01016	KYM79946	scaffold275	KQ976580	-	769354..769605,769858..770019
Acol_01017	KYM83744	scaffold18	KQ976480	+	487170..487194,491274..491628,552492..552714
Acol_01019	KYM91458	scaffold110	KQ976407	-	1638897..1639134,1639609..1639691,1639733..1639874,1640097..1640141,1640174..1640353,1640486..1640609,1728293..1728455,1729044..1729366,1769584..1769833,1770157..1770239,1770494..1770668
Acol_01020	KYM84288	scaffold164	KQ976465	-	660290..660366,660461..660563,665251..665397,665808..665990,666129..666269,666390..666537,668406..668557
Acol_01021	KYM80994	scaffold239	KQ976543	+	389754..389945,393221..393463,394073..394736,398168..398514
Acol_01023	KYM85081	scaffold155	KQ976455	+	1256048..1256310,1256536..1256680,1257424..1257727,1258246..1258270,1258788..1258870,1259424..1259680
Acol_01024	KYM79635	scaffold29	KQ976595	-	1092426..1093758,1093924..1094390
Acol_01025	KYM82399	scaffold21	KQ976513	-	1870490..1871103,1872404..1872677,1876453..1876617,1876955..1877174,1877275..1877547,1877671..1877817,1926734..1927281
Acol_01026	KYM89599	scaffold12	KQ976417	+	511643..511684,512017..512292
Acol_01027	KYM92180	scaffold107	KQ976403	-	2212839..2213007,2251661..2251942,2252359..2252690
Acol_01028	KYM84547	scaffold163	KQ976464	+	2950887..2951139,2959773..2959985,2964602..2964834,2964946..2965157,2965527..2965738,2966143..2966346,2966429..2966549,2966633..2966937,2967313..2967796,2968606..2968845,2970422..2970851
Acol_01029	KYM80576	scaffold26	KQ976563	-	445104..445199,530026..530112
Acol_01030	KYM80102	scaffold27	KQ976574	-	307841..307996,308148..308251,308280..308331
Acol_01031	KYM79138	scaffold321	KQ976619	+	712366..712535,714048..714303,714372..714495,714907..715135,716653..717033,717190..717244,717673..717777
Acol_01032	KYM87056	scaffold137	KQ976435	-	570816..571607,571678..572379,572480..572717,573095..573201
Acol_01035	KYM83478	scaffold188	KQ976489	+	546271..546372,546436..546576,546685..546831
Acol_01036	KYM88900	scaffold125	KQ976423	-	3801560..3801993,3810045..3810358,3811592..3811663,3812986..3813209
Acol_01037	KYM80076	scaffold271	KQ976576	-	16245..16541
Acol_01038	KYM78875	scaffold34	KQ976633	-	148531..148659,148866..149042,166338..166611,166844..166993,167139..167308,167391..167579,168916..168930,174879..174932
Acol_01039	KYM85885	scaffold149	KQ976448	-	247090..247443,247520..247813,248303..248473
Acol_01040	KYM80445	scaffold261	KQ976565	-	117382..117772,118032..118706,120075..120570,120697..120907,122403..122597,128053..128262
Acol_01041	KYM78418	scaffold38	KQ976662	-	2614517..2614660,2620194..2620246,2620397..2620517,2620603..2620622,2621096..2621423
Acol_01042	KYM81099	scaffold238	KQ976542	+	1370746..1371177,1372615..1372830
Acol_01043	KYM75854	scaffold9	KQ976738	+	4878226..4878513,4878671..4878805,4879204..4879368,4879498..4879586,4879925..4879937,4884919..4885050,4885255..4885419,4885499..4885616,4885884..4886026,4886384..4886528,4886763..4886841,4886948..4887119,4887284..4887399,4887666..4888019,4888176..4888410,4888639..4888870,4889024..4889130,4889216..4889344,4889578..4889930,4890001..4890142,4890238..4890350,4890413..4890665,4890757..4891033,4891662.…
Acol_01044	KYM89315	scaffold121	KQ976419	-	715966..716240,716258..716293,716543..716712,717105..717283,718451..718726,718896..718980,719693..719965,720641..720772,722253..722401,722592..722719,733093..733293,733851..734208,734697..734966,741802..741886,742160..742419
Acol_01045	KYM86193	scaffold145	KQ976444	+	266422..266823
Acol_01046	KYM80572	scaffold26	KQ976563	+	81313..81382,111461..111683,131615..131780,143646..143865,143996..144275,182232..182497,182674..182857,233710..233949,241864..241954,244711..244952,245025..245199,246395..246663,270796..270907,270988..271074,271140..271274,320188..320462,321078..321202,378864..379019,379137..379222
Acol_01047	NA	scaffold71	KQ976718	-	178923..179462
Acol_01048	KYM93275	scaffold1	KQ976394	-	3501471..3501561,3505827..3506057,3507159..3508153
Acol_01050	KYM81234	scaffold236	KQ976540	-	928529..929113,929277..929461,929772..929802,929939..930071,930463..930883,932387..932527,938622..938798,947463..947943
Acol_01051	KYM88544	scaffold126	KQ976424	-	5844408..5844653,5845927..5846108,5846191..5846317,5846680..5846920,5847196..5847363,5848008..5848828,5849557..5849847,5850581..5851444
Acol_01052	KYM83401	scaffold189	KQ976490	-	1898992..1899291,1900513..1900769,1901721..1901891,1902427..1902753,1902872..1903005,1903127..1903288,1903902..1904009,1904139..1904439,1905088..1905179,1905666..1905936,1905960..1906054,1906413..1906550,1907410..1907696,1908698..1908720,1909602..1909719,1910890..1910967,1913805..1913856,1914549..1914658,1915017..1915379,1915391..1915412,1915458..1915495
Acol_01053	KYM75426	scaffold96	KQ976745	+	1064070..1064212,1066163..1066239,1066342..1066451,1066530..1066744,1066878..1066986,1067207..1067304,1068016..1068079,1068151..1068232,1068318..1068545,1068714..1068819,1069718..1069946,1070623..1070763
Acol_01054	KYM92851	scaffold100	KQ976396	-	548811..549350,549791..549961
Acol_01055	KYM79966	scaffold274	KQ976579	-	22408..22924,23286..23552,24167..24234,24326..24573,26112..26225,26828..26976,27448..27514,28457..28517,28600..28671
Acol_01056	KYM92854	scaffold100	KQ976396	-	571993..572080,572169..572253,572336..572535,572741..572953,573045..573352,573623..573808,574085..574271,574348..574457,574543..574611,574945..575046
Acol_01059	KYM89093	scaffold123	KQ976421	-	666698..666795,666817..666859,668198..668300,668503..668687
Acol_01061	KYM89630	scaffold12	KQ976417	+	934062..934118,934323..934370
Acol_01062	KYM88443	scaffold126	KQ976424	+	4399606..4399796,4400688..4400701,4405856..4405929,4406012..4406095
Acol_01063	KYM79328	scaffold302	KQ976606	+	115086..115182,115309..115385,115730..116072,116327..116665,116779..116852,117196..117309,117667..117806,117906..118233,118487..118693
Acol_01065	KYM75989	scaffold88	KQ976736	+	351450..351599,351783..351932,400824..400982,418900..419060,424499..424665,427025..427108,427547..430188
Acol_01066	KYM84331	scaffold164	KQ976465	+	1282408..1282566,1284493..1284703,1284785..1284940,1289820..1289943,1291068..1291299
Acol_01067	KYM86565	scaffold141	KQ976440	+	1445239..1445315,1445714..1445730,1481597..1481748,1493935..1494093
Acol_01068	KYM75363	scaffold97	KQ976746	+	1174702..1174740,1175001..1175714,1175786..1176064
Acol_01069	KYM78364	scaffold38	KQ976662	+	1795698..1795842,1816884..1817056,1821082..1821246,1827115..1828058,1829417..1829800,1832182..1832362,1834202..1834300,1836539..1836759,1836820..1836958,1837646..1838415,1838558..1838649,1839137..1839738,1840807..1841053,1841444..1841689,1841931..1842111,1842353..1842591,1843567..1847153,1847878..1847973
Acol_01070	KYM76290	scaffold83	KQ976731	+	1390353..1390493,1390523..1390753,1391516..1391709,1391802..1391973
Acol_01072	KYM88600	scaffold126	KQ976424	-	6590523..6591293,6591424..6591982,6592102..6592337
Acol_01073	KYM93310	scaffold1	KQ976394	+	4865274..4865505,4865611..4865709,4866647..4866709,4869680..4869894
Acol_01074	KYM85033	scaffold155	KQ976455	-	886768..886860,887065..887388,887460..887712,887992..888321,888858..889123,889276..889575
Acol_01075	KYM79852	scaffold277	KQ976582	-	1662016..1662240,1662312..1662485,1662592..1662897,1663362..1663449,1663662..1663702
Acol_01076	KYM76123	scaffold88	KQ976736	-	2602228..2602311,2602563..2602748,2603038..2603214,2604089..2604271
Acol_01077	KYM85677	scaffold150	KQ976450	+	825900..826228,828517..828686,829471..829541,829648..829792,833541..833794,834359..834589,841773..841865,850127..850251,869022..869172,869782..869923,871511..871664,871776..871944,872149..872338,873236..873438,874125..874299,874759..874952,875436..875750,876743..877075,877955..878071,879528..879662,879933..880137,881765..881991,882310..882526,882959..883170,884113..884214,884238..884360,884796..8…
Acol_01078	KYM87324	scaffold135	KQ976433	-	678427..678582,678747..678928,683790..683879,684113..684279,684824..685083
Acol_01079	KYM76175	scaffold83	KQ976731	-	3768..3966,4219..4493,4671..4879,5094..5347,5563..5733,6591..6706,6970..7323,17501..17603,17645..17697,17803..17823
Acol_01080	KYM77216	scaffold55	KQ976701	+	50395..50490,50562..50640,50730..50941
Acol_01081	KYM83354	scaffold189	KQ976490	+	656976..657278,657327..657351,658528..658594,658755..659473,659605..659817,659888..660098,660299..660733,660941..661325
Acol_01082	KYM89306	scaffold121	KQ976419	+	567984..568215,572437..572579
Acol_01083	KYM85511	scaffold153	KQ976453	-	3867726..3867983,3868056..3868121
Acol_01084	KYM76629	scaffold78	KQ976725	-	1498156..1498394,1498474..1498604,1498678..1498970,1499156..1499215
Acol_01085	KYM77533	scaffold51	KQ976697	+	1060958..1061072,1061370..1061575
Acol_01086	KYM79795	scaffold277	KQ976582	+	596634..596726,617725..617802,655140..655326,656010..656146
Acol_01089	KYM84640	scaffold161	KQ976462	+	179678..179731,180658..180739,181000..181082,181350..181478
Acol_01090	KYM75354	scaffold97	KQ976746	+	906542..906646,906710..906784,908290..908589,908655..908969
Acol_01091	KYM82507	scaffold207	KQ976511	-	1618338..1618517,1618538..1618612
Acol_01092	KYM92738	scaffold102	KQ976398	+	1008896..1008984,1009054..1009259,1009704..1009866,1010112..1010220
Acol_01093	KYM83835	scaffold176	KQ976476	+	292139..292229,292331..292338,292382..292603
Acol_01094	KYM88616	scaffold126	KQ976424	+	6888867..6888929,6889066..6889251,6890014..6890216,6890307..6890503,6890600..6890804,6890868..6891032,6891096..6891241,6891329..6891466,6891583..6891776,6891952..6892243,6892317..6892521,6894065..6894245,6894666..6895553,6895826..6896028,6896107..6896210,6896291..6896509,6896579..6896751,6896835..6896932,6897068..6897158
Acol_01095	KYM79329	scaffold302	KQ976606	-	124560..125089,125500..125656,126088..126282,126391..126696,126770..127047,127319..127637,127711..127947,128057..128380,128484..128592,128680..128939,131236..131301
Acol_01096	KYM81337	scaffold233	KQ976537	-	88425..88621,88702..88973,89314..89381
Acol_01097	KYM76158	scaffold85	KQ976733	-	374191..374295,375832..375982,384104..384258
Acol_01098	KYM76505	scaffold8	KQ976727	+	123756..123812,123828..124001,124032..124202
Acol_01100	KYM77788	scaffold47	KQ976692	-	3287005..3287102,3287121..3287340
Acol_01101	KYM76312	scaffold83	KQ976731	+	1626717..1626887,1632601..1632870,1633170..1633300,1633523..1633688,1634410..1634808
Acol_01102	KYM81933	scaffold222	KQ976526	+	182345..182665
Acol_01103	KYM87431	scaffold134	KQ976432	-	119582..119762,119888..120081
Acol_01105	KYM77193	scaffold58	KQ976703	+	1976612..1976678,1977007..1977197,1977336..1977416,1977598..1977760,1977923..1978062,1978203..1978445
Acol_01106	KYM89803	scaffold12	KQ976417	+	5221123..5221278,5221386..5221638,5221891..5222018,5222087..5222350,5222612..5222736,5222826..5222926,5222990..5223120,5228219..5228345,5228364..5228519,5228992..5229114,5231446..5231633,5233588..5233764,5233883..5233998,5234078..5234290,5234375..5234484,5234578..5234865,5234990..5235087
Acol_01107	KYM75944	scaffold89	KQ976737	-	709329..712352
Acol_01108	KYM84041	scaffold17	KQ976470	-	393355..393669,398830..398942,399005..399046,399159..399195
Acol_01109	KYM79286	scaffold311	KQ976613	-	183765..183901,184701..184782,185680..185900,191848..191863
Acol_01110	KYM81225	scaffold236	KQ976540	+	740553..740786,747014..747505
Acol_01111	KYM81575	scaffold228	KQ976532	-	777397..777603
Acol_01112	KYM86743	scaffold140	KQ976439	-	1481315..1482322,1492333..1492545
Acol_01113	KYM81059	scaffold238	KQ976542	-	742335..742551,742641..742971,743081..743351,743436..743601,743749..743941,744049..744162,744309..744474,744568..744897,745090..745416,745713..746096,746232..746540,746718..747460,747592..747782,747852..748006,748198..748341,748419..748599,749107..749198
Acol_01114	KYM92117	scaffold107	KQ976403	-	505603..505804,518013..518087,523100..523470
Acol_01115	KYM89494	scaffold120	KQ976418	+	1458265..1458318,1458699..1460638,1460952..1461234,1461523..1462167
Acol_01116	KYM75867	scaffold9	KQ976738	+	5050376..5050445,5053176..5053279
Acol_01117	KYM78390	scaffold38	KQ976662	-	2231349..2232050,2232347..2232469
Acol_01118	KYM82204	scaffold212	KQ976516	+	24188..24259,24681..24722,24908..25117,25225..25305,25630..25674,25756..25791,26093..26143,26165..26296,26514..26576,26612..26974,27035..27187
Acol_01119	KYM84293	scaffold164	KQ976465	-	737760..737998,744052..744173,744229..744421,744535..744840,745231..745447
Acol_01120	KYM78676	scaffold351	KQ976642	-	149462..149559,149782..149922,150288..150583,150698..150792,151430..151637,153359..153639
Acol_01121	KYM86481	scaffold141	KQ976440	-	98447..98563,98634..98831,99218..99298,99367..99579,99676..99843,99965..100093,100240..100308
Acol_01123	KYM92975	scaffold100	KQ976396	+	2574921..2575475
Acol_01124	KYM81270	scaffold236	KQ976540	-	1250044..1250514
Acol_01125	KYM80573	scaffold26	KQ976563	+	401482..401639,402216..402306,404035..404151
Acol_01126	KYM80733	scaffold254	KQ976558	+	2266125..2266246,2305983..2306055,2358628..2358822,2358886..2359017
Acol_01127	KYM87450	scaffold134	KQ976432	-	298941..299021,299387..299524,299948..300182,300260..300463,300561..300625
Acol_01128	KYM85198	scaffold155	KQ976455	+	2931908..2932040,2932237..2932421
Acol_01130	KYM87370	scaffold135	KQ976433	+	1768026..1768135,1773765..1773780,1773826..1773939
Acol_01131	KYM81634	scaffold228	KQ976532	-	1700902..1701049,1701704..1701902,1702042..1702189
Acol_01132	KYM87034	scaffold137	KQ976435	-	258776..259178,262687..262820
Acol_01133	KYM85433	scaffold153	KQ976453	+	2219580..2229409,2229524..2231003,2231071..2231277,2231353..2231472,2231674..2231935,2232010..2232011,2232231..2232302,2232500..2232571
Acol_01135	KYM81501	scaffold228	KQ976532	+	21788..21883,22270..22514,22861..23107,24445..24550,24974..26374,26576..26862,27196..27570,27747..28282,28361..28853,28931..29175,29250..29895
Acol_01136	KYM92254	scaffold107	KQ976403	-	4568383..4568550,4569356..4569459,4569503..4569530
Acol_01137	KYM75481	scaffold96	KQ976745	+	1606317..1606487,1606913..1607419,1607713..1608804
Acol_01140	KYM81695	scaffold226	KQ976530	-	1361219..1361581,1361919..1362126,1363300..1363601,1364937..1365136,1365212..1365311,1365712..1365906,1368101..1368223,1368581..1368598
Acol_01141	KYM80178	scaffold27	KQ976574	-	1623113..1623224,1623336..1623502,1623621..1623752,1623847..1623954
Acol_01142	KYM80976	scaffold239	KQ976543	-	189399..189889,190298..190462,190545..190717,190801..191000,191517..191725,191868..192195,192612..192847,193260..193482,197486..197659,198873..200478,200611..201015,201202..201749,207221..207379
Acol_01143	KYM82331	scaffold21	KQ976513	-	36492..36548,36597..36631,37533..37614,40685..40759,41581..41677,43004..43208,43494..43530,43586..43609
Acol_01144	KYM92805	scaffold101	KQ976397	+	133888..134001,134396..134473
Acol_01145	KYM79161	scaffold32	KQ976618	+	481874..482765,483026..483591,483661..484257
Acol_01146	KYM77100	scaffold58	KQ976703	-	445951..446204,446290..446414,446546..446641,446987..447070,449214..449322,449452..449658,449817..449942,450319..450438,450731..450847,453308..453839,455014..455195,455785..455853,458379..458892,459361..459603,464467..464653,464799..465055,465601..465844,466027..466318,466530..466684,466777..466852,466934..467135,468520..468583,470332..470466,470707..470889,472699..472796,487090..487209
Acol_01147	KYM81202	scaffold236	KQ976540	+	403210..403254,403338..403523
Acol_01148	KYM92698	scaffold102	KQ976398	+	389429..389515,389735..390160,390269..390314,390382..390458,391354..391545,391943..392167,392330..392793,393325..393737,393969..394607,395710..395978,396101..396196,396409..396555,396934..397293,397380..397563,398226..398699,398856..402422,402567..403679,403893..404248,405260..405457,405710..405988,406099..406188,406270..406426,407113..407443,408189..408314,408424..408736
Acol_01149	KYM78449	scaffold38	KQ976662	-	2835060..2835131,2835219..2835335,2835491..2835553,2835633..2835722,2835820..2835974,2836067..2836236,2836311..2836603,2836682..2836742,2836827..2840883,2847329..2847542
Acol_01150	KYM88358	scaffold126	KQ976424	+	2473488..2473676,2476596..2477168
Acol_01151	KYM82058	scaffold219	KQ976522	-	593755..593821,593938..594077,655876..655926
Acol_01153	KYM76784	scaffold70	KQ976717	+	280168..280440
Acol_01154	KYM79835	scaffold277	KQ976582	+	1379673..1379849,1380011..1380121
Acol_01155	KYM79848	scaffold277	KQ976582	-	1623007..1623366,1623764..1623910,1624821..1625073,1630293..1630510
Acol_01156	KYM78914	scaffold331	KQ976627	-	130087..130234,130649..131055,131985..132257,132784..132949,133027..133232
Acol_01157	KYM75919	scaffold89	KQ976737	-	360992..361606,361695..361975,362061..362340,362543..366385,366514..366974,367047..367380,367444..367657,367752..368049,368259..368589,368685..368801
Acol_01158	KYM79519	scaffold294	KQ976599	-	249184..249224,249667..249735,253807..254049,256630..257121,257489..257703,258090..258218,258450..258660,258795..258977,261120..261372,261595..261664,262341..262501
Acol_01159	KYM86519	scaffold141	KQ976440	+	621697..621755,622024..622270
Acol_01160	KYM77541	scaffold51	KQ976697	-	1259778..1260110,1260212..1260335,1260453..1260573,1260646..1260795,1261412..1261601
Acol_01161	KYM78603	scaffold38	KQ976662	+	5033148..5033388,5033524..5033669,5033746..5033868,5034008..5034187
Acol_01162	KYM83456	scaffold189	KQ976490	-	3139904..3140532,3141842..3142065,3142326..3142404,3142579..3143005
Acol_01163	KYM80481	scaffold261	KQ976565	-	548654..548956,549073..549451,550249..550840,550931..551402,551486..551666,552081..552398,552462..552827,552994..553191,553434..553599,553678..554986,555177..557713,557802..558010,558070..558342,560633..561103,561222..561363,561426..561506,562638..562890
Acol_01164	KYM79440	scaffold297	KQ976601	+	140378..140459,140668..140696,153498..153737
Acol_01165	KYM82780	scaffold204	KQ976508	+	726024..726497
Acol_01166	KYM90958	scaffold112	KQ976409	-	1130625..1130723,1130814..1131070,1131147..1131554,1132102..1132219
Acol_01167	KYM77983	scaffold46	KQ976691	+	1012791..1013136,1024525..1024868,1025424..1025551,1027393..1027531,1029602..1029886,1030086..1030399,1030753..1030970,1031025..1031179,1031439..1031654,1032573..1032761,1033556..1033943,1034846..1034967,1035952..1036014,1036795..1036855,1038016..1038435,1038619..1039214,1040634..1040932,1044131..1044269,1050076..1050301,1056370..1056510,1057014..1057316,1058060..1059118,1061881..1062074,1063132.…
Acol_01168	KYM78238	scaffold40	KQ976673	-	303875..304078,304662..304828,311667..311796
Acol_01170	KYM92545	scaffold105	KQ976401	-	3536832..3537384,3538303..3538628
Acol_01171	KYM78640	scaffold365	KQ976650	+	231165..231270,232065..232309
Acol_01172	KYM80480	scaffold261	KQ976565	-	543336..543449,543556..543840,544243..544399,544463..544608,544803..544926,545301..545488
Acol_01174	KYM78836	scaffold344	KQ976637	+	118817..119128
Acol_01175	KYM77797	scaffold47	KQ976692	-	3415735..3416199,3416308..3416613,3416909..3417085,3417165..3417284,3417387..3417554
Acol_01176	KYM84354	scaffold164	KQ976465	+	1546871..1546954,1547070..1547273,1547352..1547569,1547673..1547757,1548044..1548347,1548644..1549041
Acol_01177	KYM88656	scaffold126	KQ976424	+	7400059..7400275,7400986..7401084,7401182..7401463,7401575..7401684,7401830..7401864,7402045..7402175,7402409..7402538,7402668..7402840,7403131..7403210
Acol_01178	KYM76585	scaffold78	KQ976725	-	916664..916793,917506..917643,919064..919403,919582..919855
Acol_01179	KYM76951	scaffold68	KQ976714	+	489606..489719,493526..493717,494349..494531,494882..495217
Acol_01180	KYM88495	scaffold126	KQ976424	+	5145108..5145220,5146956..5147001,5147126..5147378,5147552..5147686,5147886..5148093,5148371..5148542,5148612..5148968,5149151..5149360,5149449..5149790,5149863..5150118,5150206..5150360
Acol_01182	KYM89860	scaffold12	KQ976417	+	6274148..6274250,6274333..6274427,6274617..6274823,6275756..6275896
Acol_01183	KYM91171	scaffold111	KQ976408	-	572591..573538
Acol_01184	NA	scaffold238	KQ976542	-	1030616..1030755,1030776..1030857
Acol_01185	KYM75788	scaffold9	KQ976738	-	3092629..3092745,3092826..3092957,3093706..3093946,3094222..3094286
Acol_01186	KYM84168	scaffold166	KQ976467	-	1028677..1028831,1031413..1031507,1032210..1032349
Acol_01188	KYM81715	scaffold226	KQ976530	+	1830434..1830577,1851007..1851042,1877396..1877422,1916352..1916409,1916863..1917021,1917796..1918066,1921693..1921693,1932317..1932556
Acol_01189	KYM87299	scaffold135	KQ976433	-	369759..370240,370334..370730,370826..371141,371289..371702,372084..372385,372462..372581,372659..372889,373003..373233,373328..373504,373749..373914,374117..374593,374756..374890,374978..375058,376275..376432,376518..376852,377237..378325,378698..378870,378974..379385,379537..379746,379980..380297,380794..381066,381186..381474,381558..381935,382018..382232,384162..384294
Acol_01190	KYM87089	scaffold137	KQ976435	-	883512..883612,889684..891551,891999..892260,892716..892918,892997..893193,894800..894948,895520..895630,895999..896074
Acol_01191	KYM93128	scaffold1	KQ976394	+	611059..611154,611723..611951,616272..616569,618960..620478
Acol_01193	KYM88086	scaffold127	KQ976425	+	693428..693718
Acol_01194	KYM76310	scaffold83	KQ976731	+	1570558..1570803,1571332..1571601,1573050..1573180,1573393..1573558,1574399..1574797
Acol_01195	KYM86774	scaffold140	KQ976439	-	1878670..1878775,1885060..1885160,1885254..1885408,1885676..1885735,1886165..1886338,1886411..1886468,1886583..1886867,1887019..1887234,1887467..1887728,1887875..1887994,1888192..1888352
Acol_01196	KYM93309	scaffold1	KQ976394	+	4856998..4857262,4863819..4863922
Acol_01197	KYM81110	scaffold238	KQ976542	-	1551973..1552049,1552129..1552201,1552247..1552469,1555220..1555445,1555872..1556160,1556528..1556739,1557414..1557529,1560578..1560658,1564278..1564392,1568704..1568807,1578945..1579356,1587577..1587691
Acol_01200	KYM80429	scaffold264	KQ976568	+	112750..112992,113697..113888,114318..114386
Acol_01201	KYM89847	scaffold12	KQ976417	+	5885367..5885437,5885506..5885639,5885824..5885913,5886679..5886786,5886886..5887001
Acol_01203	KYM90897	scaffold112	KQ976409	+	116405..116594,118828..119182,120150..120247,124364..124710
Acol_01204	KYM82270	scaffold210	KQ976514	+	1568179..1568215,1568414..1568604,1569845..1569964,1570023..1570151
Acol_01205	KYM82268	scaffold210	KQ976514	+	1563130..1563291,1564699..1564885,1565053..1565195,1565809..1566106,1566321..1566642,1566717..1566780
Acol_01206	KYM92592	scaffold105	KQ976401	+	4211567..4211742,4215491..4215626,4226492..4226706,4227120..4227178,4227471..4227595,4233203..4233360,4234363..4234516,4234827..4235021,4235501..4235593,4235938..4236087
Acol_01207	KYM79593	scaffold293	KQ976598	-	1455722..1456006,1456074..1456202,1456286..1456468,1456553..1456774,1456860..1456996,1457641..1457863,1459296..1459424
Acol_01208	KYM81727	scaffold225	KQ976529	-	148494..148626,148707..148804,148899..149017,149387..149501,149620..149799,149878..150091,150182..150345
Acol_01209	KYM86042	scaffold146	KQ976445	-	222376..222662,222756..222882,222962..223202,223282..223674,223750..223896,223967..224179,224277..224615,224690..224968,225037..225138,225209..227196
Acol_01210	KYM92945	scaffold100	KQ976396	-	1866526..1866651,1866735..1867058,1867304..1867456,1867519..1867633,1867798..1867865
Acol_01212	KYM79541	scaffold293	KQ976598	+	564588..564689,564768..564920,565044..565208,565381..565540,565623..565875,565952..566031,566130..566219,566375..566684,566807..567162,567405..567718
Acol_01213	KYM76719	scaffold73	KQ976720	-	455886..455942,456464..456532
Acol_01214	KYM87620	scaffold133	KQ976431	+	135685..135766,136799..136905,143557..143619,153273..153525,155569..155903,155970..156452,157019..157922,158282..158534,158695..158730,159515..160565,160830..161419,161479..161668,161952..163395,163624..163895,164291..164740,165320..165565
Acol_01215	KYM92214	scaffold107	KQ976403	+	3267287..3267363,3269667..3269792,3269841..3270003
Acol_01216	KYM75599	scaffold92	KQ976741	-	1717361..1717591,1740247..1740436,1745336..1745439
Acol_01217	KYM88886	scaffold125	KQ976423	-	3533127..3533950,3534019..3534370
Acol_01219	KYM92209	scaffold107	KQ976403	-	3132751..3132864,3136061..3136105
Acol_01220	KYM77464	scaffold52	KQ976698	+	906019..906163,927362..927630,928087..928385,928922..929008,929390..930152,930726..931065,932869..932875,932903..932986,934083..934982,935358..935558,937916..938009,938361..938667,939273..939559,939932..940070,940158..940326,941645..941840,942833..943030,943522..943716,944832..944975,945159..945269,948213..948299
Acol_01221	KYM93278	scaffold1	KQ976394	-	3848553..3848653,3848784..3848871
Acol_01222	KYM83101	scaffold198	KQ976500	-	2865368..2865510,2867809..2867842,2871937..2871966,2872001..2872033,2903269..2903322,2909113..2909156,2909202..2909301
Acol_01224	KYM81793	scaffold225	KQ976529	+	808602..808865,808953..809269,809420..809790,810404..810641,811265..811397,816288..816426,816514..816931,817596..818107,818759..818950,819121..819233
Acol_01225	KYM88745	scaffold125	KQ976423	-	96409..96517,96727..100511,101334..101465
Acol_01226	KYM78772	scaffold35	KQ976641	-	1012433..1012562,1012697..1012813,1013379..1013477,1013643..1013759,1013953..1014048,1014219..1014335,1014555..1014653,1014823..1014939,1015114..1015305,1015493..1016149,1016599..1017273,1017755..1017886,1018325..1018417,1018916..1019572,1020054..1020734,1021278..1021949,1022465..1023145,1023594..1024190,1024652..1025323,1025798..1026463,1028208..1028410
Acol_01227	KYM82187	scaffold216	KQ976519	+	997292..997549,997999..998341,998551..998948,999787..1000231,1000665..1000775,1000860..1001398
Acol_01228	KYM93015	scaffold100	KQ976396	-	2946342..2946709,2946792..2946893,2947634..2947943
Acol_01229	KYM81015	scaffold239	KQ976543	-	906658..906973,907014..907078,943773..943788,944090..944169
Acol_01230	KYM82038	scaffold22	KQ976523	+	573225..573321,576297..576430,577009..577181,577396..577604,577713..577864
Acol_01231	KYM92653	scaffold105	KQ976401	-	4858829..4858973,4861158..4861267,4861748..4861933,4863817..4863936,4865018..4865106,4865275..4865355,4865681..4865774,4867137..4867230,4868325..4868511,4896818..4897091
Acol_01232	KYM81390	scaffold233	KQ976537	+	756936..757026,758121..758315,763983..764188,765473..765631
Acol_01233	KYM76152	scaffold86	KQ976734	+	249520..249807
Acol_01234	KYM76811	scaffold7	KQ976716	+	368760..368780,368896..370356,370913..371047
Acol_01235	KYM92468	scaffold105	KQ976401	-	2779909..2780058,2782539..2782656,2800083..2800219
Acol_01236	KYM81725	scaffold225	KQ976529	+	114653..114766,116044..116287,117261..117388
Acol_01237	KYM88080	scaffold127	KQ976425	+	580218..580379,580929..581012,581032..581124
Acol_01238	KYM83548	scaffold187	KQ976488	+	806555..806689,808054..808146,817252..817337,817635..817681,828043..828176,828238..828354,828836..829057,829167..829272,829937..830013,830598..830700,830786..830966,831068..831224,831765..831812,831931..832506
Acol_01239	KYM79291	scaffold311	KQ976613	-	299947..300150,300322..300455,300540..300837,300982..301584
Acol_01240	KYM77134	scaffold58	KQ976703	+	878007..878212,878404..878458,878575..878758,878788..878927,879850..879975
Acol_01241	KYM86860	scaffold14	KQ976438	-	664568..665058,665179..665391,665821..665946,666683..666830
Acol_01242	KYM84687	scaffold160	KQ976461	-	108138..108311
Acol_01243	KYM78678	scaffold351	KQ976642	-	254757..255146,259747..259913,262758..262982,267591..267653,268523..268822,269052..269351,270760..270919,272942..273072,275356..275500,286861..287015,309466..309672,311887..311997,317196..317404,326252..326382,326949..327209
Acol_01244	KYM81985	scaffold220	KQ976524	-	212482..213994,214284..214607,214830..215178,215516..215819,215913..216137,216487..216714,217060..217286,217688..217989,218708..218913,219039..219342,219896..220353,226405..226632,227276..227509,232927..233128,240039..240061
Acol_01245	KYM76661	scaffold76	KQ976723	-	131900..132028,132205..132420,132686..132827,133205..133296
Acol_01246	KYM79015	scaffold33	KQ976625	+	2193223..2193309,2193463..2193572,2193601..2193802
Acol_01247	KYM87191	scaffold136	KQ976434	-	532034..532267,532578..532793,532980..533672,534489..534725
Acol_01248	KYM81000	scaffold239	KQ976543	-	552985..553122,585784..585861,603246..603305,603337..603460,603555..603644,606045..606287,606742..607214
Acol_01249	KYM92655	scaffold105	KQ976401	-	4915969..4916074,4916695..4916819,4917215..4917310,4917831..4917995
Acol_01250	KYM77244	scaffold55	KQ976701	-	272121..272153,272218..272301,272374..272676,272744..272978,273070..273261,273338..273699,273787..274160,274235..274356,274413..274521,274602..274721,274853..275056,275270..275394,275460..275755,275828..276069,276136..276284,276367..276511,276598..276838,276923..277034,277197..277327,277412..277594,277693..277788,277913..278081,278150..278568,278659..278850,278922..279382,279449..279642,285178..2…
Acol_01251	KYM86495	scaffold141	KQ976440	-	160759..160915,161227..161438,163617..163981,164639..164750,165256..165435,169566..169663,170686..171220,171847..172017,173878..174078,174965..175305,176881..176976,179060..179444
Acol_01252	KYM81610	scaffold228	KQ976532	+	1162246..1162494,1165498..1165593,1222729..1223070
Acol_01253	KYM81504	scaffold228	KQ976532	-	45154..45315,45406..45490,45578..45698,45795..46111,46263..46480,46562..46666,46911..46961,47056..47232,47324..47594,47783..47877,47955..48068,48138..48188
Acol_01254	KYM75611	scaffold92	KQ976741	-	2056921..2057172,2079798..2079947,2080446..2080490,2085443..2085670
Acol_01255	KYM90904	scaffold112	KQ976409	+	165807..166025,175595..175901,175959..176248,177871..177931,178148..178357,179403..179655,179860..180067
Acol_01256	KYM75584	scaffold92	KQ976741	+	1214186..1214382,1260220..1260492,1261072..1261194,1265796..1265883,1267880..1267909,1267996..1268139
Acol_01257	KYM88589	scaffold126	KQ976424	-	6491849..6492172,6498403..6498537,6499099..6499269,6499418..6499957,6500062..6500197,6500417..6501287,6501444..6501545,6501628..6501816,6501900..6502303,6502414..6502633,6502742..6502790
Acol_01258	KYM82586	scaffold207	KQ976511	+	2881759..2881945,2882429..2882593,2882628..2883016
Acol_01259	KYM83286	scaffold193	KQ976495	-	123..232,274..325,353..397,2200..2346,7762..7803
Acol_01260	KYM86051	scaffold146	KQ976445	-	257904..257936,258108..258572,259504..259606,260241..260680
Acol_01261	KYM93173	scaffold1	KQ976394	+	1724148..1724275,1724878..1725058
Acol_01262	KYM92280	scaffold106	KQ976402	+	30779..30860,31063..31198,31980..32116,33220..33344
Acol_01263	KYM76690	scaffold76	KQ976723	-	483395..483679,483770..483987,484060..485116,485197..485441,485576..486907,486989..488122,488241..488561,488632..488750,488840..489062,489161..489428,489513..489725,489797..489964,490181..490432,490652..490843,490917..491043,504336..504472
Acol_01264	KYM83086	scaffold198	KQ976500	+	2540181..2540361,2540610..2540728,2541048..2541152,2541651..2541916,2542081..2542396
Acol_01265	KYM92985	scaffold100	KQ976396	+	2682478..2682582,2684736..2684802,2684988..2685134,2685734..2685942,2686020..2686205,2686301..2686468,2686913..2687192,2687281..2687633,2687730..2688138,2688743..2689392
Acol_01266	KYM76034	scaffold88	KQ976736	+	1276502..1276972
Acol_01267	KYM88439	scaffold126	KQ976424	+	4322702..4322815,4324293..4324427,4326788..4326973,4327199..4327315,4327853..4327940,4328860..4328998,4330221..4330431
Acol_01268	KYM81111	scaffold238	KQ976542	+	1558479..1558491,1558634..1558964,1559332..1561189
Acol_01269	KYM85639	scaffold150	KQ976450	+	83953..84010,85992..86135,86991..87136,87443..87615,88119..88389,89190..89312,89473..89643,89740..89900,90042..90292,90518..94719
Acol_01270	KYM93182	scaffold1	KQ976394	-	1804204..1804352,1804568..1804900,1804977..1805119,1805267..1805539,1805763..1806017,1806671..1807143,1807254..1807374,1807446..1807690,1808907..1809299,1809383..1809699,1809831..1810017,1810079..1810411,1810977..1811210,1811285..1811347,1811587..1811668,1811748..1811887,1811961..1812139,1812277..1812411,1812555..1812669
Acol_01271	KYM78030	scaffold45	KQ976690	+	441988..442157,442524..442700,443122..443510,443856..444100
Acol_01272	KYM88446	scaffold126	KQ976424	-	4634980..4635154,4642000..4642145
Acol_01273	KYM89072	scaffold123	KQ976421	+	218762..218803,218867..219076
Acol_01274	KYM79531	scaffold293	KQ976598	+	311465..311614,319952..319992,325386..325485,327708..327795,327877..327968,328002..328243,367406..367578,368134..368396
Acol_01275	KYM85340	scaffold153	KQ976453	+	568706..569012,569533..569740,569829..570037,570121..570483,570583..570739,570843..570964,571050..571153
Acol_01276	KYM78196	scaffold41	KQ976681	-	1372813..1372997,1373385..1373472
Acol_01277	KYM80427	scaffold264	KQ976568	+	37538..37654,37738..37821
Acol_01278	KYM79514	scaffold294	KQ976599	+	196883..197245
Acol_01279	KYM86109	scaffold146	KQ976445	+	721428..722795,722818..723341,723412..723629,723762..724030
Acol_01280	KYM78144	scaffold42	KQ976687	-	237327..237889,238295..238635,239210..240006
Acol_01281	KYM82085	scaffold219	KQ976522	-	966337..966462,966621..966990,968045..968115
Acol_01282	KYM76931	scaffold68	KQ976714	-	75538..75569,75642..75939,76427..76578,80919..81078,81173..81520,83950..84111
Acol_01283	KYM78115	scaffold44	KQ976689	+	8887..8974,9068..9246,9474..9632,9695..9854,9923..10208,10283..10457,10596..10709,10816..11066,11238..11301,11315..11625,11758..12069,13781..13982,14096..14386,14467..14729,15028..15046,15060..15240,15479..15716,15824..15950
Acol_01284	KYM89826	scaffold12	KQ976417	+	5621699..5621848,5622772..5622890,5623236..5625141
Acol_01285	KYM75439	scaffold96	KQ976745	-	1172660..1173046,1173644..1173843,1173927..1174157,1176870..1176936
Acol_01286	KYM84417	scaffold163	KQ976464	+	201136..201536,201745..202960
Acol_01287	KYM79934	scaffold275	KQ976580	-	653312..653503
Acol_01288	KYM80518	scaffold261	KQ976565	-	879670..879747,879999..880223,880399..880686,880868..880973,881158..881294
Acol_01290	KYM80907	scaffold245	KQ976549	+	293298..293621
Acol_01291	KYM78167	scaffold41	KQ976681	-	214036..214836,217912..218505,222799..222920,223964..224074,226740..227165,238433..238573,239748..240005,240348..240608,241004..241360,241796..242062,242537..242878,243263..243441,243680..243791,261411..261572,262568..262738,276934..277147
Acol_01292	KYM78487	scaffold38	KQ976662	+	3417266..3417384,3417455..3417635,3417708..3417935,3418003..3418321,3418397..3418530,3418964..3419126,3419198..3419289,3419386..3419583,3419798..3419956
Acol_01293	KYM80836	scaffold25	KQ976553	+	287736..287968,288520..288724,289151..289372,289459..289608,292449..292797,293733..293863,293935..294180,294557..294812,295413..295631,295892..296060,296300..296473,296594..296732,297076..298416
Acol_01294	KYM80552	scaffold261	KQ976565	+	1239399..1239548,1240282..1240493,1240935..1241186,1241274..1241424,1241515..1241760,1242406..1242573,1242644..1243915,1244109..1244307,1244626..1244773,1245240..1245396
Acol_01296	KYM82493	scaffold207	KQ976511	-	1195534..1195643,1195718..1195877,1195972..1197267
Acol_01298	KYM77058	scaffold63	KQ976709	+	328689..329044,336545..336799,337462..337654,337675..337692,337988..338201,338290..338432,339175..340593,342032..343132
Acol_01299	KYM79614	scaffold29	KQ976595	+	737093..737203,738438..738770,739087..739395,739572..739898,740101..740311,758221..758405,760725..760940,761029..761193,777667..777819,777892..778012,780586..780848,791232..791408,791475..791699,791780..791937,792029..792101
Acol_01300	KYM78454	scaffold38	KQ976662	-	2875246..2875503
Acol_01301	KYM77754	scaffold47	KQ976692	-	2330668..2330826,2331543..2331698,2331816..2331929,2332049..2332187,2333505..2333596,2333834..2333904,2335263..2335318,2335390..2335433
Acol_01302	KYM77418	scaffold53	KQ976699	+	397017..397184,403286..403514,403589..403692,404111..404326,404627..404779
Acol_01303	KYM92298	scaffold106	KQ976402	-	309600..309603,311254..311405
Acol_01304	KYM79165	scaffold32	KQ976618	+	495216..495374,495653..495766,495837..496009,496104..496252,496377..496609,496681..496869,496945..497081,497149..497272,497369..497584
Acol_01305	KYM77691	scaffold47	KQ976692	-	1202117..1202337,1202401..1202664,1204253..1204384,1204804..1204971,1205408..1205579,1206498..1206766,1211421..1211508
Acol_01306	KYM83381	scaffold189	KQ976490	-	1403313..1403360,1403490..1403521,1422224..1422353,1422471..1422507,1423501..1423665,1432419..1432519,1432645..1432751,1451314..1451468,1455546..1455634
Acol_01307	KYM76771	scaffold70	KQ976717	-	14008..14499,14616..14729,16515..17123
Acol_01308	KYM82549	scaffold207	KQ976511	+	2105713..2105745,2105876..2106016,2106088..2106477
Acol_01309	KYM81284	scaffold236	KQ976540	-	1440894..1441019,1441172..1441316,1441614..1441738
Acol_01310	KYM84697	scaffold160	KQ976461	-	239758..240025,248243..248398,249229..249503,260078..260164,261001..261069,271094..271336
Acol_01311	KYM77532	scaffold51	KQ976697	-	1043899..1044245,1052089..1052331,1054087..1054312
Acol_01312	KYM80422	scaffold268	KQ976572	-	614261..614402,614480..614587,615293..615330
Acol_01313	KYM86074	scaffold146	KQ976445	+	365242..365318,365409..365468,367781..367826,368027..368069,368259..368303,368959..368965,372055..372193
Acol_01314	KYM82271	scaffold210	KQ976514	+	1589997..1590105,1600347..1600537,1600978..1601115,1601613..1601891,1602329..1602638,1603003..1603305,1603898..1604132,1604483..1604756
Acol_01315	KYM86075	scaffold146	KQ976445	-	371512..371731,371816..372223,372314..372515,373364..373520,373615..373787,374461..374920,375795..375875
Acol_01316	KYM88759	scaffold125	KQ976423	+	227848..228003,231519..231605,231645..231833,231851..232196,236275..236413,236674..236794,236864..236914,241423..241632,246902..246960,247982..248100,277707..277953,279357..279485,280053..280240,281493..281633,281754..281878,282232..282360,282490..282658,282810..282979,283537..283704,283796..283923,284016..284130,284202..284340,285021..285247,285375..286229
Acol_01317	KYM83920	scaffold175	KQ976475	-	690809..690968,691325..691504,691739..691935,692641..692852,694239..694368,695401..695493,725551..726102,748219..748485,748543..748623,748669..748773,772583..772774,773467..773502
Acol_01318	KYM85562	scaffold152	KQ976452	+	54557..54696,54762..54849,55079..55160,55355..55428,55446..55796
Acol_01319	KYM82032	scaffold22	KQ976523	+	321736..321874,329751..329858,338987..339433,339637..339863
Acol_01320	KYM78977	scaffold33	KQ976625	+	1286563..1286699,1287289..1287486,1289671..1289761,1289831..1289979,1322372..1322624,1323747..1323938,1334770..1335113,1335630..1335918,1336401..1336529,1336789..1336971,1337043..1337263,1338003..1338281,1338496..1338793,1338873..1338983
Acol_01321	KYM82898	scaffold200	KQ976504	-	425429..425651,425971..426043,426233..426273,426336..426365,426830..427011,427321..427359
Acol_01322	KYM92416	scaffold105	KQ976401	-	1724098..1724427
Acol_01323	KYM80426	scaffold264	KQ976568	-	12503..12553,12674..12781,13035..13082,15171..15275,21257..21268,21367..21449,21969..22047,22299..22340,24717..24749,24858..24932
Acol_01324	KYM78794	scaffold35	KQ976641	-	1663287..1663496,1663605..1663694,1664187..1664223,1664648..1664772
Acol_01325	KYM92115	scaffold107	KQ976403	+	448117..448360,448467..448597,448669..448765,448850..448993,449824..450053
Acol_01326	KYM86381	scaffold142	KQ976441	-	991..1143,11734..11805,11833..11866,11982..12131,12172..12355,12503..12581,12914..12964,13517..13636,13810..13890
Acol_01327	KYM77913	scaffold46	KQ976691	+	225540..225678,225819..225934,226132..226338,226410..226616
Acol_01328	KYM82874	scaffold200	KQ976504	+	112850..112945,116615..116860,117621..117867,117998..118332,118422..118559,118682..118846,118918..119075,119152..119299
Acol_01329	KYM80140	scaffold27	KQ976574	+	1120498..1120930,1121172..1121702,1121807..1122411
Acol_01330	KYM84200	scaffold166	KQ976467	+	1261212..1261292,1261790..1261884,1262189..1262301,1262484..1262546,1262613..1262715,1262817..1262859
Acol_01331	KYM82419	scaffold208	KQ976512	+	72518..72743,72774..72901,73176..73451
Acol_01332	KYM93277	scaffold1	KQ976394	-	3797089..3797353,3798854..3798990,3799268..3800896,3801102..3801268,3801434..3801838,3801980..3802312,3802561..3802847,3803312..3803595,3811217..3811298,3814068..3814090,3821314..3821408,3822331..3822488,3824735..3824841
Acol_01333	KYM75700	scaffold9	KQ976738	+	1852214..1852348,1852402..1852509
Acol_01334	KYM90895	scaffold112	KQ976409	+	110372..110620
Acol_01335	KYM82073	scaffold219	KQ976522	-	897297..897328,897410..897624,897702..897815,899008..899145,899220..899376,899457..899523,899590..899758,903218..903472,903667..903866,904020..904142,908052..908196,908582..908655
Acol_01336	KYM81760	scaffold225	KQ976529	-	503265..503630,503834..504037,504125..504187,504325..504873
Acol_01337	KYM86416	scaffold142	KQ976441	+	886860..887255,887857..887922
Acol_01339	KYM89626	scaffold12	KQ976417	+	854672..854724,854785..854968,859780..859824
Acol_01341	KYM76467	scaffold82	KQ976730	+	602996..603175,603400..603537,603625..603749,604401..604730,604810..605033,614891..615102,615162..615416,615520..615702,615790..616086,616159..616251,616319..616543,616625..616786,616908..617117,617268..617582,617675..619543
Acol_01342	KYM92205	scaffold107	KQ976403	+	2955080..2955346,2955834..2956442,2956633..2956740,2957039..2957233
Acol_01343	KYM89342	scaffold121	KQ976419	-	1094077..1094141,1095264..1096311,1096798..1096992,1098015..1098341
Acol_01344	KYM89879	scaffold12	KQ976417	-	6758229..6758364,6758854..6758962,6759080..6759252,6759348..6759672,6760015..6760160,6760230..6760471,6760544..6760755,6760837..6760972,6761049..6761170,6761227..6761452,6761729..6761760,6761860..6762025,6762307..6762446,6762565..6762741,6762986..6763177,6763832..6763927,6764003..6764162,6771664..6771936
Acol_01345	KYM84694	scaffold160	KQ976461	-	140782..140918,143599..144002,144450..144601,145069..145173,145406..145532,145802..145966,146101..146227,148063..148118,150533..150675,150863..150992,151157..151286,151397..151595,154604..154693,154955..155166,156118..156178,160474..160536
Acol_01347	KYM85094	scaffold155	KQ976455	-	1430707..1430801,1430877..1431072,1431144..1431438,1431496..1431656,1431723..1431922,1432049..1432115
Acol_01348	KYM76990	scaffold66	KQ976712	+	504920..505019,505062..505198
Acol_01349	KYM75583	scaffold92	KQ976741	-	1211739..1211939,1212058..1212175,1212249..1212382,1212480..1212632,1212710..1212845,1212914..1213134,1213567..1214572,1214781..1215268,1215485..1215871,1216760..1216842,1223295..1223312,1246289..1246406
Acol_01351	KYM83285	scaffold194	KQ976496	-	147349..147495,147667..147793,149240..149294,149355..149502,149629..149685,150310..150312
Acol_01352	KYM92666	scaffold104	KQ976400	+	121742..121858,122024..122083
Acol_01353	KYM77862	scaffold47	KQ976692	+	4171305..4171351,4174423..4174631,4175623..4175990,4176655..4177152
Acol_01354	KYM78726	scaffold35	KQ976641	-	516007..516075,525234..525582,533216..533298
Acol_01356	KYM81787	scaffold225	KQ976529	+	755439..755577,757338..757453
Acol_01357	KYM89352	scaffold121	KQ976419	-	1201173..1201502,1201527..1201553,1201619..1201792,1206357..1206530
Acol_01358	KYM85500	scaffold153	KQ976453	+	3788757..3788900,3788979..3789208,3789563..3789746,3790180..3790339,3790413..3790605,3790939..3791162,3791239..3791459,3791554..3791739,3791871..3792242,3792392..3792526,3792697..3792852,3793095..3793220
Acol_01359	KYM87503	scaffold134	KQ976432	-	1447605..1447970
Acol_01360	KYM78132	scaffold42	KQ976687	-	50384..50593,50941..51108,51517..51838,59740..60089
Acol_01362	KYM92108	scaffold107	KQ976403	-	318229..318417,319213..319305
Acol_01363	KYM75857	scaffold9	KQ976738	+	4905765..4905949,4912698..4913022
Acol_01364	KYM89641	scaffold12	KQ976417	-	1441356..1441726,1456169..1456259,1456334..1456669
Acol_01366	KYM83754	scaffold18	KQ976480	-	1263012..1263377,1294849..1295040,1300077..1300319,1306563..1306655,1306819..1306848
Acol_01367	KYM79495	scaffold294	KQ976599	+	47546..47688,49320..51831
Acol_01368	KYM87800	scaffold13	KQ976428	+	188526..188669,188693..189037
Acol_01369	KYM78725	scaffold35	KQ976641	+	474207..474353,474504..474737
Acol_01370	KYM79421	scaffold3	KQ976603	-	1074243..1074494,1074594..1074638,1074773..1074796,1081128..1081160
Acol_01371	KYM81128	scaffold238	KQ976542	+	2167499..2167772,2169125..2169330,2170793..2170966
Acol_01372	KYM75922	scaffold89	KQ976737	-	410240..410482,411358..411705
Acol_01373	KYM92893	scaffold100	KQ976396	-	1092824..1093060,1093127..1093411,1093552..1093753,1093931..1094183,1094245..1094503,1094577..1094903,1094920..1094959,1095130..1095334,1095430..1095539,1095777..1096067,1096142..1096333,1096539..1096684,1096755..1096943,1097495..1097731
Acol_01374	KYM78791	scaffold35	KQ976641	+	1627031..1627288,1627350..1627523,1627566..1627733
Acol_01375	KYM83264	scaffold198	KQ976500	+	5631052..5631162,5633268..5633366
Acol_01376	KYM76243	scaffold83	KQ976731	+	725887..726214,727896..728113,728286..728461,728715..728838,728927..729184,729744..729884,730236..730577,730652..730855,730926..731183,731411..731659,731745..732071,732168..732388,732571..732769,732855..732964,733038..733189,733282..733529
Acol_01378	KYM78990	scaffold33	KQ976625	+	1541285..1541440,1575490..1575558,1581479..1581595
Acol_01379	KYM77918	scaffold46	KQ976691	+	290679..290801,290916..290939,291086..291088,291234..291566
Acol_01380	KYM91380	scaffold110	KQ976407	-	51443..51532,52088..52147,66446..66520
Acol_01381	KYM81347	scaffold233	KQ976537	-	176175..176297,176396..176698,176870..177091,177275..177513,177742..177887,178102..178283,178783..179171,180218..180416,182384..182536,183415..183699,183917..184101,185900..186133,186961..187162,188287..188417,193322..193512,208201..208277
Acol_01382	KYM77871	scaffold47	KQ976692	+	4204060..4204096,4204218..4204384,4205916..4206041,4206954..4207103
Acol_01383	KYM83282	scaffold195	KQ976497	+	167314..167535,171766..171915,171997..172241,172324..172543
Acol_01384	KYM78469	scaffold38	KQ976662	+	3125521..3125655,3158111..3158317,3158416..3158691,3158797..3159027,3159112..3159258
Acol_01385	KYM91174	scaffold111	KQ976408	+	613360..613416,613633..613760,613834..614039,614123..614240,614319..614883
Acol_01387	KYM81342	scaffold233	KQ976537	+	124038..125033
Acol_01388	KYM82332	scaffold21	KQ976513	+	90616..90750,90796..90846,105533..105649,109561..109606,110429..110454,110552..110706,110779..110899,113786..113908,114998..115387
Acol_01389	KYM82579	scaffold207	KQ976511	-	2842417..2842557,2842877..2843017,2843096..2843245,2843547..2843883,2844905..2845063,2846001..2846155,2848404..2848556,2853480..2853602
Acol_01390	KYM82719	scaffold205	KQ976509	-	2435799..2436079,2436869..2437712
Acol_01391	KYM80941	scaffold242	KQ976546	-	23810..24187,24348..24416
Acol_01392	KYM88356	scaffold126	KQ976424	+	2449170..2449375,2451720..2451817,2451937..2452001
Acol_01393	KYM92696	scaffold102	KQ976398	-	317115..321101
Acol_01394	KYM87927	scaffold129	KQ976427	-	120920..121125,122866..122901,126442..126460
Acol_01396	KYM81443	scaffold233	KQ976537	-	1887264..1887644,1888203..1888802,1890343..1890681,1890757..1891024,1891304..1892249,1892705..1892972
Acol_01397	KYM75575	scaffold92	KQ976741	-	884361..884580,884645..884826
Acol_01398	KYM88276	scaffold126	KQ976424	+	1211924..1212158,1213098..1213249,1216396..1216580,1216928..1217045,1217218..1217421,1217953..1218054
Acol_01399	KYM76427	scaffold82	KQ976730	+	308966..309191,309334..309526,309608..309824,309967..310073,310151..310353,310458..310897
Acol_01401	KYM80772	scaffold252	KQ976556	+	619673..619720,622769..626620
Acol_01403	KYM87344	scaffold135	KQ976433	-	1308103..1309955,1310539..1310731,1310875..1311173,1311290..1311503,1311692..1312044,1312936..1313197,1313328..1313712,1319269..1319312
Acol_01404	KYM76200	scaffold83	KQ976731	+	305170..305319,305724..305921,305935..305949,306005..306372,306560..306812
Acol_01405	KYM80533	scaffold261	KQ976565	-	1013122..1013235,1016289..1016312,1040904..1041021,1042044..1044016,1044493..1044726,1044873..1044983,1045888..1045986
Acol_01406	KYM75427	scaffold96	KQ976745	-	1075290..1075640,1076172..1076319,1076656..1076794,1076852..1077040,1077306..1077524,1079592..1079789,1080165..1080395,1094149..1094239
Acol_01407	KYM83009	scaffold198	KQ976500	+	747784..747883,747955..748141,748211..748339,748466..748651,748745..749012,749075..749264,760455..760579,761572..761936,762262..762860,762931..763136,763223..763383,763448..763538
Acol_01408	KYM90366	scaffold116	KQ976413	-	219734..220033,220107..220253,220400..220653,220943..221090
Acol_01409	KYM75845	scaffold9	KQ976738	+	4801902..4801952,4804260..4804349
Acol_01410	KYM75544	scaffold94	KQ976743	+	184727..184891
Acol_01411	KYM81765	scaffold225	KQ976529	+	534358..534431,537268..537378,537786..537920,538017..538185,538301..538520,538593..538749,538820..539069,539262..539453,539557..539843,539909..540092,540267..540610,540666..540886,540977..541174,541590..541820,541896..542126,542198..542499,542608..543255,543332..543357,544619..544763
Acol_01412	KYM91198	scaffold111	KQ976408	+	1130530..1130627,1130897..1131275,1131382..1131484,1131902..1132116,1132284..1132483,1132790..1132951,1133064..1133190,1133300..1133554,1133775..1133973,1134040..1134200,1134286..1134566,1134630..1134847,1134976..1135192,1135284..1135545
Acol_01413	KYM80462	scaffold261	KQ976565	-	350145..350492,351450..351693,351935..352101,352564..352713,353641..353752,353833..354167,354393..354544,354653..354973,355167..355584,355974..356167,357121..357586,357737..357889,357968..358300,358390..358753,358999..359573
Acol_01414	KYM76798	scaffold7	KQ976716	+	197802..197904,201718..201839,202095..202307
Acol_01415	KYM84008	scaffold172	KQ976472	+	457209..458194,458272..459553
Acol_01416	KYM92178	scaffold107	KQ976403	-	2147991..2148031,2148086..2148222,2148483..2148663,2149156..2149288,2149412..2149522,2149747..2149768,2151447..2151773,2153064..2153179
Acol_01417	KYM80358	scaffold27	KQ976574	+	3623391..3623469,3623937..3624061,3624264..3624458,3624658..3624843,3625015..3625224
Acol_01418	KYM81119	scaffold238	KQ976542	-	1728677..1728777,1729917..1730096,1731846..1732019,1734660..1734732
Acol_01419	KYM79025	scaffold33	KQ976625	+	2369314..2369520
Acol_01420	KYM93179	scaffold1	KQ976394	-	1766114..1766200,1766997..1767159,1767611..1767612
Acol_01421	KYM86190	scaffold145	KQ976444	-	251150..251248,252148..252783
Acol_01422	KYM78081	scaffold45	KQ976690	+	1045124..1045303,1045775..1046019,1046281..1046479
Acol_01423	KYM80661	scaffold254	KQ976558	+	632064..632153,633337..633420,633498..633744,633829..634021,634100..634199
Acol_01424	KYM79867	scaffold277	KQ976582	+	1970865..1970955,1971191..1971621
Acol_01425	KYM76789	scaffold7	KQ976716	+	5..255,344..566,1387..1510,3287..3521,3648..3753
Acol_01426	KYM80371	scaffold27	KQ976574	-	3840339..3840427,3840542..3840638
Acol_01427	KYM84518	scaffold163	KQ976464	-	2065803..2066002,2073130..2073403
Acol_01428	KYM93085	scaffold10	KQ976395	-	348314..348339,348420..348770,349309..349828
Acol_01429	KYM81986	scaffold220	KQ976524	+	357687..357735,357827..357861,364629..364760,365583..365699
Acol_01430	KYM79658	scaffold288	KQ976593	-	101943..102065,103082..103216,107393..107446,107699..107725,114607..114702
Acol_01431	KYM80796	scaffold252	KQ976556	-	1584978..1585271,1594863..1594970
Acol_01432	KYM81596	scaffold228	KQ976532	+	969221..969331,969408..969566
Acol_01433	KYM79579	scaffold293	KQ976598	+	1313488..1313777,1314172..1314699,1315269..1315357,1317324..1317526,1320814..1320950,1322648..1322863,1323033..1323143,1323594..1324589,1324700..1325606
Acol_01434	KYM76581	scaffold78	KQ976725	+	904073..904128,905344..905471,905705..905772
Acol_01435	KYM92940	scaffold100	KQ976396	-	1834749..1834962,1835527..1835753,1835890..1836101,1836389..1836650,1837408..1837610,1837981..1838180,1838785..1838942,1839764..1839868
Acol_01436	KYM78839	scaffold344	KQ976637	-	199347..199754
Acol_01437	KYM81033	scaffold238	KQ976542	-	211199..211753,212657..212863
Acol_01438	KYM89348	scaffold121	KQ976419	-	1162290..1162508
Acol_01439	KYM84174	scaffold166	KQ976467	-	1082024..1082090,1082190..1082385,1082917..1083195,1083639..1087227,1088349..1088429,1088534..1088875,1091510..1091557
Acol_01440	KYM75310	scaffold99	KQ976748	+	234137..234334,236412..236462,236848..236904
Acol_01441	KYM82914	scaffold200	KQ976504	+	581347..581398,581512..581595,582798..582926,583294..583490
Acol_01443	KYM92783	scaffold102	KQ976398	-	1788691..1788842,1789253..1789478,1789868..1790441,1790943..1791187,1791707..1792198,1793316..1793537
Acol_01444	KYM83159	scaffold198	KQ976500	+	4244035..4244121,4244316..4244493,4244658..4245028,4245277..4245546,4245622..4245813,4245945..4246136,4246226..4246342,4246447..4246545
Acol_01446	KYM80096	scaffold27	KQ976574	-	289032..289166,289310..289382,289463..289683,290174..290330,290730..290815
Acol_01447	KYM80799	scaffold250	KQ976554	-	7455..7570,7643..7883,7949..8089,8160..8345,8537..8750,8866..9148,9269..9698,10553..11131,11278..11790,11972..12163,12279..12635,12732..13644,13904..14144,14262..14469,14587..14997,15397..15765,16181..17026,17723..17987,18375..18445
Acol_01448	KYM79950	scaffold275	KQ976580	-	804906..805031,805070..805141,810986..811009,811195..811209,811737..811787,811912..811968,817022..817102,817198..817286,822701..822932
Acol_01449	KYM77800	scaffold47	KQ976692	+	3448618..3448737,3448872..3448913,3449607..3449647,3450465..3450612
Acol_01450	KYM78232	scaffold401	KQ976675	-	70057..70196,70431..70589,70701..71031,72088..72320,73622..73685
Acol_01451	KYM88506	scaffold126	KQ976424	+	5245376..5245569,5246217..5246330,5246419..5246650
Acol_01452	KYM85503	scaffold153	KQ976453	-	3802804..3803004,3803211..3803494,3803612..3803783,3803864..3804173,3804270..3804405,3804646..3804880,3805018..3805298,3805410..3805473,3805562..3805660,3806179..3807456,3807708..3807812,3808557..3808643
Acol_01453	KYM75843	scaffold9	KQ976738	-	4778747..4778881,4778968..4779042
Acol_01454	KYM82672	scaffold205	KQ976509	+	1228087..1228189,1228271..1228482,1228559..1228782,1228972..1229118,1229261..1229555
Acol_01455	KYM82401	scaffold21	KQ976513	-	1952399..1952607,1952721..1952864,1952984..1953189,1953803..1954059,1954773..1954876,1954959..1955175,1955621..1955838,1956072..1956330,2013062..2013172,2013344..2013370
Acol_01456	KYM76810	scaffold7	KQ976716	-	359593..360534,360766..360921
Acol_01457	KYM79671	scaffold288	KQ976593	+	341555..341646,341791..341934,342018..342282,342400..342602,342680..342878,342964..343491,343551..343856,343928..344258,344351..344467,344553..344692,344773..344874
Acol_01458	KYM79392	scaffold30	KQ976604	-	1003495..1003725,1003959..1003979
Acol_01459	KYM82743	scaffold204	KQ976508	+	2514..2640,2746..2901,3540..3883,3950..4068,4159..4426
Acol_01460	KYM83403	scaffold189	KQ976490	+	1963736..1963822,1963954..1964053,1965365..1965552,1965631..1965681,1965717..1965836
Acol_01461	KYM85888	scaffold149	KQ976448	+	352045..352197,352331..352450,355662..355773,356349..356610,356752..356913,357065..357155,357229..357369
Acol_01462	KYM79266	scaffold315	KQ976616	+	344114..344199,346001..346157
Acol_01464	KYM88323	scaffold126	KQ976424	-	1882386..1882526,1882596..1882700,1882773..1882934,1883226..1883450,1883680..1883860,1884203..1884331,1884452..1884553,1884657..1884697,1884799..1884903,1885575..1885723,1885855..1886019,1886103..1886354,1886714..1886987
Acol_01465	KYM92553	scaffold105	KQ976401	-	3661443..3661614,3661872..3662114,3662675..3662830,3662989..3663120,3663776..3663865,3665398..3665543
Acol_01466	KYM81666	scaffold226	KQ976530	+	422682..422797,422881..423127,423349..423425,423554..424003,424582..424606,424932..425234,425680..426247,426546..427028,427513..427889
Acol_01467	KYM80881	scaffold248	KQ976551	-	666364..666502,666589..666802,667265..667385,667562..667671,668608..668955,669707..669940,670152..670203
Acol_01468	KYM88056	scaffold127	KQ976425	-	37585..37764,39223..39675,47371..47911,56222..56706
Acol_01469	KYM76741	scaffold72	KQ976719	+	227449..227545,233922..235320,235504..236607,236713..236878,236958..237031,237114..237234
Acol_01470	KYM81107	scaffold238	KQ976542	+	1509504..1509656,1509711..1509872
Acol_01472	KYM82181	scaffold216	KQ976519	+	897499..897597,897887..899285,899467..899767,899988..900135
Acol_01473	KYM92497	scaffold105	KQ976401	-	3118776..3118806,3119009..3121171,3121385..3121624,3122945..3123467,3125413..3125574,3130990..3131233
Acol_01474	KYM77736	scaffold47	KQ976692	+	2086845..2086995,2112309..2112383,2115576..2115937,2144331..2144489
Acol_01475	KYM75549	scaffold93	KQ976742	-	57..310,399..534,776..929,1009..1136
Acol_01476	KYM81894	scaffold224	KQ976528	+	1151785..1151917,1156465..1156550,1165144..1165362
Acol_01477	KYM84454	scaffold163	KQ976464	+	900323..900377,909597..909713,916351..916491,916580..916860,916953..917259,917332..917554,917697..917844,917923..918186,918939..919257,919608..919959,921256..921589,921718..921917,922010..922118
Acol_01478	KYM82463	scaffold207	KQ976511	+	642068..642118,657044..657082,657227..657277
Acol_01480	KYM90970	scaffold112	KQ976409	-	1217419..1217563,1217879..1218058,1218194..1218324,1218581..1218699,1223131..1223215,1223456..1223623
Acol_01481	KYM81536	scaffold228	KQ976532	+	464262..464411,468219..468567,468773..468956,469037..469361,470045..470257
Acol_01482	KYM85067	scaffold155	KQ976455	+	1180193..1180360,1181020..1181442,1181516..1181794,1182199..1182972,1184215..1184802,1185058..1185679,1185766..1186019,1186259..1186684
Acol_01484	KYM80794	scaffold252	KQ976556	+	1510454..1510558,1525885..1526037,1527390..1527723,1528523..1528629,1529471..1529494,1535827..1535937
Acol_01485	KYM77317	scaffold55	KQ976701	-	1649192..1649501,1650409..1650527,1651125..1651529,1652075..1652183,1652775..1652938,1653952..1654032,1654050..1654193,1654507..1654707,1654937..1655109,1655167..1655311,1655490..1655759,1655939..1656127,1656299..1656430,1656490..1656567
Acol_01486	KYM76324	scaffold83	KQ976731	+	1738938..1739394,1742374..1742585,1744359..1744889,1744992..1745405
Acol_01487	KYM76052	scaffold88	KQ976736	-	1489255..1489329,1489457..1489573,1489661..1489783,1490058..1490292,1490962..1491039,1491322..1491422,1491513..1491602,1491802..1491927,1492082..1492162
Acol_01489	KYM88291	scaffold126	KQ976424	-	1578913..1579025,1579106..1580663,1580747..1580996,1581078..1581401,1581477..1581887,1581970..1582065,1582646..1582662
Acol_01491	KYM75964	scaffold89	KQ976737	+	1175408..1175597,1176453..1176472,1176563..1176631
Acol_01492	KYM82787	scaffold203	KQ976507	-	20298..20488,20815..20929,21009..21258,21300..21609,21848..22640
Acol_01493	KYM75371	scaffold96	KQ976745	+	121483..121570,122877..123167,123432..123607,123680..123838,124394..124581,124713..124939,125818..126177,126888..126997
Acol_01494	KYM78873	scaffold34	KQ976633	-	134800..134988,135075..135296
Acol_01495	KYM83949	scaffold174	KQ976474	+	259493..259658,259902..260152,264163..264394,264701..265119,267391..267684,267765..267969,268054..268214,268450..268767,268893..269389,270470..270768,270852..271241,271487..271566,272757..273001,273096..273792,273911..274733,274864..275036
Acol_01496	KYM76970	scaffold66	KQ976712	-	70906..71228,71536..71851
Acol_01497	KYM77075	scaffold61	KQ976707	+	494301..494484,494662..494730,495799..495959,496050..496295
Acol_01499	KYM91433	scaffold110	KQ976407	-	861493..861648,861725..861877,862561..862722,862788..862883
Acol_01500	KYM78722	scaffold35	KQ976641	-	432265..432349,432427..432591,432665..432945,433031..433223,433315..433471,434296..434569
Acol_01501	KYM81767	scaffold225	KQ976529	+	546637..546966,547069..547316,547400..547674,547739..547894,547931..548163
Acol_01502	KYM80130	scaffold27	KQ976574	-	789101..789317,791504..791736,822624..822692
Acol_01503	KYM80410	scaffold268	KQ976572	-	300698..300890,301936..302057,302128..302448
Acol_01504	KYM78178	scaffold41	KQ976681	+	583277..583366,583433..583738,586309..586491
Acol_01505	KYM84435	scaffold163	KQ976464	-	546925..547137,556862..557026
Acol_01506	KYM82969	scaffold20	KQ976503	-	484713..485138
Acol_01508	KYM89849	scaffold12	KQ976417	-	5949138..5949392,5949707..5949758,5949830..5950110
Acol_01509	KYM82020	scaffold22	KQ976523	+	134715..134973,135600..135907
Acol_01510	KYM88611	scaffold126	KQ976424	-	6759881..6760121,6792006..6792100
Acol_01511	KYM92959	scaffold100	KQ976396	+	2131801..2131980,2154671..2154793
Acol_01512	KYM76046	scaffold88	KQ976736	+	1401961..1402031,1402276..1402368,1402461..1402876,1404328..1404551,1404636..1404691,1404765..1404989,1405017..1405062,1408413..1408556
Acol_01513	KYM82014	scaffold22	KQ976523	+	16790..17029,17217..17381,17584..17742,17852..17986,18429..18651,19761..19980,21092..21389
Acol_01514	KYM76307	scaffold83	KQ976731	-	1539950..1540174,1540685..1540837,1540920..1541110,1544314..1544365,1545627..1545752
Acol_01515	KYM79158	scaffold32	KQ976618	-	402402..402560,403715..403897,404691..404720,405220..405465
Acol_01516	KYM79335	scaffold302	KQ976606	-	162841..163141,163255..164425,165765..166041
Acol_01518	KYM78660	scaffold351	KQ976642	+	70917..70965,71080..71347,71488..72089,72155..72372,72462..72656,72763..72946,74276..74382,75207..75404,75479..75788,75875..76092
Acol_01519	KYM85337	scaffold153	KQ976453	+	556330..556419,556545..556842,557430..557583,558054..558196,558278..558477,558621..559002,559090..559257,559701..560140
Acol_01521	KYM79163	scaffold32	KQ976618	+	492591..492695,492906..493113,493626..493810,494013..494147
Acol_01522	KYM83644	scaffold187	KQ976488	+	3373608..3373713,3403536..3403627,3416981..3417052,3417098..3417280,3428165..3428521
Acol_01523	KYM92822	scaffold100	KQ976396	+	105152..105211,105659..105694,106692..106910
Acol_01524	KYM78715	scaffold35	KQ976641	+	367566..367785,367954..368061,368254..368399,369229..369391,370564..370720,372703..372855,373527..373956,374324..374575
Acol_01525	KYM88262	scaffold126	KQ976424	+	977217..977334,991285..991365,991601..991980,992182..992548,992895..993167,993263..993453
Acol_01526	KYM92736	scaffold102	KQ976398	-	994486..994640,998349..998497,998592..998665,998768..998905,999019..999285,999362..999427,999468..999644,999741..999857,1000435..1000596,1000654..1000805,1000885..1001092
Acol_01527	KYM78625	scaffold374	KQ976657	+	64256..64342,65595..65721,66812..66983,67450..67887,68277..68535,69047..69131,69246..69321,69971..70205
Acol_01528	KYM85421	scaffold153	KQ976453	-	2017126..2017473,2017969..2018175,2018388..2018532,2019272..2019387,2022624..2022739,2036131..2036224
Acol_01529	KYM91221	scaffold111	KQ976408	+	1734989..1735114,1753279..1753327,1762571..1762629,1762706..1762795
Acol_01530	KYM89276	scaffold121	KQ976419	+	75503..75817,76242..76682,76770..76942,77021..77358,77523..77724,78041..78211,78286..79552
Acol_01531	KYM92884	scaffold100	KQ976396	-	999397..999534,999720..999887,999965..1006022,1006093..1006306,1006388..1006700,1007124..1007241,1007606..1007928,1008337..1008442,1009602..1009833,1010178..1010331
Acol_01532	KYM83272	scaffold197	KQ976499	+	50211..50291,50372..50473,50591..50635
Acol_01533	KYM85887	scaffold149	KQ976448	-	276576..276708,281277..281541,281731..281848,281939..282058,283662..283794,284908..285047,291833..291923,292030..292152,292276..292546,292742..292859,292944..293063,309873..310041,310987..311126,311310..311400,311496..311618,311743..312013,324200..324292,329402..329519,329607..329726,332287..332443,336117..336242,336464..336600,336745..336835,336919..337041,337240..337510,337621..337738,338482..3…
Acol_01534	KYM81605	scaffold228	KQ976532	+	1053276..1054976
Acol_01535	KYM76876	scaffold7	KQ976716	-	1520788..1520955,1521911..1522354,1522397..1522507
Acol_01536	KYM86119	scaffold146	KQ976445	+	775651..775824,775954..776076,776092..776217
Acol_01537	KYM77158	scaffold58	KQ976703	-	1173580..1173862,1174483..1174708,1174847..1175078,1176363..1176785,1180810..1181103
Acol_01538	KYM80169	scaffold27	KQ976574	+	1488196..1488318,1488394..1488490,1488561..1488909,1489047..1489153,1489244..1489308,1489468..1489633,1489680..1489754,1490235..1490398,1490958..1491017,1491466..1491509,1491658..1491762,1492187..1492414,1492570..1492812,1493018..1493204,1493285..1493405,1494274..1494407,1494485..1494573,1494666..1494825,1494901..1495058,1495415..1495697
Acol_01540	KYM79676	scaffold288	KQ976593	+	404608..404667,405790..405957,406243..406341,406418..406528,406596..406727,406932..407006
Acol_01541	KYM82718	scaffold205	KQ976509	-	2417806..2418072,2418300..2418521
Acol_01542	KYM92157	scaffold107	KQ976403	-	1471975..1472232,1472359..1472397,1472514..1472599,1512543..1512691,1514693..1514877
Acol_01543	KYM83411	scaffold189	KQ976490	-	2187543..2187770,2204166..2204411
Acol_01544	KYM75567	scaffold92	KQ976741	-	527454..527495,527689..528018,528104..528184
Acol_01545	KYM82171	scaffold216	KQ976519	-	827322..827492,830736..830854,830922..831581,831814..831889,833332..833394,833455..833583
Acol_01546	KYM84324	scaffold164	KQ976465	+	1197691..1197795,1205407..1205573,1208963..1209149,1215593..1215729,1216690..1216825
Acol_01547	KYM77507	scaffold52	KQ976698	+	1919825..1919969,1924208..1924458,1929543..1929709,1947018..1947218,1950369..1950932,1951873..1952317,1953850..1954729,1955071..1956287
Acol_01548	KYM80407	scaffold268	KQ976572	+	275309..275624,275713..276008,276158..276226,276394..276634,276704..276871,277399..277467,277844..278070,278184..278345,278414..278522,278604..278758,278862..279023,279105..279176,279270..279408,279724..279961,280031..280190,280323..280539,280623..281141,281228..281353,281493..281708,281810..282082,284314..284615,284692..284839,284930..285140,285247..285460,285549..285764
Acol_01550	KYM75786	scaffold9	KQ976738	+	3074603..3074740,3074808..3074870,3076201..3076224,3076584..3076807,3077707..3077977,3078324..3078658,3078889..3079320,3079455..3079556,3079739..3079978,3080518..3080675,3099438..3099481,3099557..3099745,3099829..3099861
Acol_01551	KYM81260	scaffold236	KQ976540	-	1141867..1143632,1143736..1144039,1153829..1154008,1169417..1169571,1169653..1170008,1170092..1170264,1170493..1170837,1171014..1171207,1171344..1171431
Acol_01552	KYM88243	scaffold126	KQ976424	+	410247..410266,416295..416499,417396..417687,417835..418074,418172..418800,418986..419145,419233..419404,419495..419678,419772..419970,420041..420496,420576..420765,420843..420964,421057..421810,422040..422114,422210..422567,422695..422820
Acol_01553	KYM89832	scaffold12	KQ976417	+	5689124..5689232,5689322..5689377
Acol_01555	KYM82412	scaffold21	KQ976513	+	2297201..2297356,2326665..2327300,2327372..2327880,2328021..2328645
Acol_01556	KYM81026	scaffold238	KQ976542	-	151438..152527,152878..153066,153885..154309,155005..155151,157118..157374,158099..158287,161022..161168,169657..169858
Acol_01557	KYM92990	scaffold100	KQ976396	-	2792639..2792831,2793400..2793595,2794130..2794337,2794418..2794579,2795777..2795959
Acol_01558	KYM79800	scaffold277	KQ976582	-	736859..737045,737605..737773,737853..738012,738583..740100,740762..741081,742462..742682,744228..744363,746709..746879,780142..780240,794116..794455,801043..801159
Acol_01559	KYM92873	scaffold100	KQ976396	-	867230..867842,868201..868425,868847..869039,869137..869215,869476..869707,869793..869884,870247..870468,871035..871367,871780..872025,872795..872906,872974..873120,873480..873778,874163..874315,874603..874821
Acol_01560	KYM81964	scaffold222	KQ976526	+	1067162..1067257,1067523..1067834
Acol_01561	KYM78086	scaffold45	KQ976690	+	1077901..1077948,1079153..1079341,1082009..1082201,1082276..1082574,1083042..1083596
Acol_01562	KYM81134	scaffold238	KQ976542	-	2337100..2337180,2337519..2337746
Acol_01564	KYM78536	scaffold38	KQ976662	+	4334177..4334245,4334355..4334600,4352332..4352677,4356219..4356387,4356843..4356988,4357103..4357541,4358841..4358990,4360231..4360801,4361252..4361458,4361574..4361890,4362194..4363334,4363859..4364201,4364295..4364605,4364741..4364932,4365081..4365392,4366116..4366454,4366549..4366830,4366905..4367176,4367266..4367398
Acol_01565	KYM92703	scaffold102	KQ976398	-	419256..420776
Acol_01568	KYM92190	scaffold107	KQ976403	-	2546203..2547186,2547585..2547880,2548355..2548613,2548698..2548990,2549208..2549488,2549619..2549880,2549983..2550175,2550403..2550783,2551075..2551224,2551413..2551605,2551870..2552222,2552735..2552903,2553161..2553307,2553375..2553569,2553802..2554067,2554421..2554558,2555350..2555505,2557328..2557484,2562607..2562720,2566001..2566204,2566525..2566676,2567188..2567394,2567435..2567552,2567830.…
Acol_01569	KYM79728	scaffold281	KQ976587	+	665217..665459,688175..688507,689481..689650,689981..690010,690340..690661,691256..691870
Acol_01570	KYM76352	scaffold83	KQ976731	+	1985289..1985378,1987034..1987099,1987174..1987545,1987634..1987882,1988939..1989715
Acol_01571	KYM80304	scaffold27	KQ976574	-	3007424..3007757,3007819..3007889
Acol_01572	KYM83146	scaffold198	KQ976500	+	3893424..3893492,3893748..3893879,3894487..3894591,3895495..3895569,3904739..3904850,3904862..3904892,3908622..3908655,3909690..3909740,3976966..3977004,3983619..3983834
Acol_01573	KYM84683	scaffold160	KQ976461	+	70226..70318,71554..71732,71838..72084,72230..72374,72464..72611,72689..72808,73031..73157
Acol_01575	KYM78388	scaffold38	KQ976662	+	2219507..2219672,2219747..2219967
Acol_01576	KYM83449	scaffold189	KQ976490	+	3097578..3097616,3105398..3105820,3106034..3106378,3106577..3108906,3109350..3109630,3110083..3110363
Acol_01577	KYM79828	scaffold277	KQ976582	+	1277614..1277709,1281638..1281731,1283409..1283508,1283713..1283872,1284039..1284156,1284367..1284560,1284687..1284813,1284907..1285011,1285697..1285791,1286217..1286380,1286659..1286792,1287106..1287248
Acol_01578	KYM86383	scaffold142	KQ976441	-	73823..74175,74415..74493
Acol_01580	KYM89870	scaffold12	KQ976417	-	6456339..6457732,6462109..6462312,6462823..6462919,6464466..6464544,6467418..6467620,6468636..6475841
Acol_01581	KYM85445	scaffold153	KQ976453	-	2310360..2310511,2310666..2310895,2311844..2312127,2312310..2312457,2312937..2313067,2313732..2314179,2314271..2314540,2316751..2316911
Acol_01582	KYM77218	scaffold55	KQ976701	+	56693..56854,57605..57824,58139..58372,58874..59049,59168..59501,59682..59970,60271..60413,60646..60935,61174..61299,61505..61749,61894..62051,62329..62497,62616..62685,62761..62982,63238..63381
Acol_01583	KYM77872	scaffold47	KQ976692	-	4209271..4209485,4209776..4209925,4210146..4210221,4210299..4210445,4210692..4210918,4211122..4211201,4211400..4211572,4212538..4212767,4212880..4212929,4213157..4213320,4214028..4214393,4214557..4214725,4214876..4214952,4215051..4215572,4215793..4215897,4216011..4216831,4230461..4230788,4230894..4231448,4231991..4232184,4232598..4232789,4232874..4232997,4233130..4233396,4233755..4234107,4243414.…
Acol_01584	KYM89949	scaffold12	KQ976417	+	7835952..7836164
Acol_01585	KYM79983	scaffold274	KQ976579	+	518165..518191,518224..518253,518437..518529,523147..523374,550981..550987,551258..551353,585005..585186,593999..594091,594129..594285,597141..597235,609110..609232,658677..658784,692503..692775,692872..692961,693678..693815,694123..694455
Acol_01587	KYM76448	scaffold82	KQ976730	+	418373..418527,418893..419194,419293..419774,420022..420354
Acol_01588	KYM88819	scaffold125	KQ976423	-	1624676..1624849,1627836..1627995,1628079..1628110,1632180..1632359
Acol_01590	KYM82134	scaffold216	KQ976519	-	447146..447302,447371..447603,447880..448186,448251..448936,449978..450138,450428..450653
Acol_01591	KYM80814	scaffold250	KQ976554	-	355750..355900,356012..356156,356247..356567,356722..356878,357199..357401,357513..357698,357834..358128,358573..358707
Acol_01592	KYM76276	scaffold83	KQ976731	+	948793..948956,949057..949235,951141..951238,951661..951807,951889..952008,952197..952347,952578..952707,952987..953140,953574..953762,953822..953941,954115..958090,959478..959644
Acol_01593	KYM80769	scaffold252	KQ976556	+	578906..580759
Acol_01594	KYM78491	scaffold38	KQ976662	+	3431538..3431686,3432775..3432878,3432994..3433143,3433513..3433615,3433809..3433962,3434070..3434150,3434566..3434665,3434762..3434889,3435153..3435302,3437346..3437448,3437651..3437881,3438896..3439029
Acol_01596	KYM86124	scaffold146	KQ976445	-	836684..836923,837922..837933
Acol_01597	KYM88561	scaffold126	KQ976424	-	6156065..6156586
Acol_01598	KYM92390	scaffold105	KQ976401	+	1135187..1136377
Acol_01599	KYM82156	scaffold216	KQ976519	+	678120..678245,678339..678717,678845..679071,679494..679883
Acol_01600	KYM84557	scaffold163	KQ976464	-	3120063..3120371
Acol_01601	KYM87732	scaffold131	KQ976429	+	13198..13365,13656..13697,25041..25052,25273..25349,25704..25878,25945..26028,26382..26498,27614..27794,28693..28815,29823..29881,29961..30371,30615..30675,31844..31917,32191..32254,34960..35245,37979..38072,44814..44879
Acol_01602	KYM88625	scaffold126	KQ976424	-	6975641..6976342,6976445..6976971,6977053..6979341,6980580..6980708,6985517..6986417
Acol_01603	KYM88671	scaffold126	KQ976424	-	7564087..7564214,7565757..7565859
Acol_01604	KYM82039	scaffold22	KQ976523	-	578916..579064,579565..579723,580149..580415,580906..580995,582923..582995
Acol_01605	KYM80161	scaffold27	KQ976574	+	1293387..1293578,1294204..1294303,1294321..1294615,1294860..1294863,1295287..1295689,1295763..1295971
Acol_01606	KYM92986	scaffold100	KQ976396	+	2691692..2691745,2691927..2692006,2695549..2695799,2695932..2696005,2696286..2696392,2696653..2696882,2697025..2697147,2697257..2697360,2697521..2697712,2697800..2697958,2698039..2698221,2698303..2698749,2698821..2698929,2699293..2699332,2699427..2699500,2699784..2699829,2700116..2701520,2703422..2703452,2706727..2706751,2710954..2711056
Acol_01608	KYM77345	scaffold55	KQ976701	-	2278656..2278747,2285873..2286194,2288473..2288517,2293791..2293890,2294520..2294532,2297037..2297091,2303446..2303529
Acol_01609	KYM92208	scaffold107	KQ976403	+	3043793..3043984,3066426..3066646,3070897..3070927,3071049..3071156,3128263..3128346
Acol_01610	KYM76004	scaffold88	KQ976736	-	739571..739927
Acol_01611	NA	scaffold288	KQ976593	-	6499..6746,6781..6904
Acol_01612	KYM85491	scaffold153	KQ976453	+	3350601..3350911,3351463..3351553,3365134..3365251,3385738..3385999,3456866..3457007
Acol_01613	KYM90974	scaffold112	KQ976409	-	1311957..1312205,1312690..1312876,1313129..1313396,1314153..1314309,1321907..1322111,1326980..1327154,1334397..1334667,1360567..1360694,1360960..1361041,1380400..1380430,1381745..1381855,1384299..1384344,1385717..1385843
Acol_01614	KYM81140	scaffold238	KQ976542	-	2489436..2489460,2491093..2491171,2496597..2496681
Acol_01615	KYM89313	scaffold121	KQ976419	-	634560..634709,635206..635340,635445..635683,637942..638122,638473..638650,639314..639632,639874..640489
Acol_01616	KYM86422	scaffold142	KQ976441	+	1116766..1117128,1117717..1117905,1120949..1121175,1121498..1121618,1122784..1122876,1124605..1124765,1124842..1125002,1125541..1125653
Acol_01617	KYM81479	scaffold229	KQ976533	+	44105..44226,44771..44990
Acol_01620	KYM91885	scaffold109	KQ976405	+	892624..892677,892841..892990
Acol_01621	KYM78980	scaffold33	KQ976625	+	1402746..1402830,1406217..1406393,1406512..1406630,1406901..1407047,1407839..1408042,1408190..1408519
Acol_01622	KYM90973	scaffold112	KQ976409	-	1260749..1261364,1269033..1269160,1285475..1285519,1285613..1285662,1300130..1300380,1301634..1301775,1305667..1305871
Acol_01623	KYM81670	scaffold226	KQ976530	-	613522..614817
Acol_01624	KYM88581	scaffold126	KQ976424	+	6414467..6414789,6414847..6415320,6415623..6415734
Acol_01626	KYM86932	scaffold139	KQ976437	-	165391..165507,165567..165623,167558..167761
Acol_01628	KYM80311	scaffold27	KQ976574	+	3039176..3039251,3039622..3039857,3041033..3041323
Acol_01629	KYM80079	scaffold271	KQ976576	-	44788..45075
Acol_01630	KYM77125	scaffold58	KQ976703	-	796217..796340,796424..796560,796693..796874,797134..797348,797566..797838,797885..798053,798197..798455,798625..798874,798954..799096
Acol_01632	KYM88350	scaffold126	KQ976424	+	2278181..2278255,2278365..2278523,2279637..2280135,2280222..2280486,2280552..2280723,2280814..2281104,2281187..2281390,2281504..2281815,2281988..2282260
Acol_01633	KYM77241	scaffold55	KQ976701	-	239163..239215,239310..239594,239765..239945,240125..240415,240494..240612,240971..241100
Acol_01635	KYM76612	scaffold78	KQ976725	+	1332827..1333017,1333892..1334087,1334101..1334342,1334429..1334621
Acol_01636	KYM81419	scaffold233	KQ976537	+	1336927..1337067,1337595..1338270,1338565..1339118
Acol_01637	KYM92620	scaffold105	KQ976401	+	4532157..4532237,4536114..4536231,4536720..4536772,4555071..4555240,4560022..4560198,4571539..4571702,4589655..4589808,4590164..4590909,4591384..4591730,4592224..4592606,4601783..4602086,4609921..4610268,4610623..4610850,4611175..4611592,4611999..4612140,4614384..4614622,4615129..4615280,4615849..4615932
Acol_01638	KYM93279	scaffold1	KQ976394	+	3867266..3867433,3871989..3872159
Acol_01639	KYM76253	scaffold83	KQ976731	+	803434..803554,803694..803788
Acol_01640	KYM84526	scaffold163	KQ976464	+	2360359..2360486,2360601..2360772
Acol_01641	KYM87037	scaffold137	KQ976435	-	276495..276614,276783..278124,278236..278362,278441..278610,278807..279045,279113..279114,279198..279898,279991..280182,281388..281528,283523..283737,283973..284095,284181..284257,284351..284475,284567..284727
Acol_01642	KYM86737	scaffold140	KQ976439	+	1438888..1439021,1439088..1439181,1446573..1447369,1447698..1447876,1448269..1448676,1449024..1449145
Acol_01643	KYM87828	scaffold13	KQ976428	+	456188..456330,456502..456691
Acol_01644	KYM88359	scaffold126	KQ976424	+	2505966..2506142,2533100..2533302,2533547..2533869,2533965..2534077,2534201..2534586,2534700..2535047,2535301..2535524,2536479..2536711,2536792..2538949,2539031..2539569,2539690..2539968,2540124..2540308,2540392..2540693,2540761..2540916,2541032..2541159
Acol_01645	KYM80562	scaffold261	KQ976565	+	1326048..1326345,1326482..1327446,1328623..1328910,1328987..1329185,1329284..1329810,1329895..1330232,1330434..1330595,1331103..1332062,1332192..1332303
Acol_01646	KYM78315	scaffold38	KQ976662	-	455613..455792,455867..456010,456101..456520,456883..457369,457479..457627,457847..458083,458168..458251,458335..458529,458594..458789,458861..458984,459085..459304,459898..459900
Acol_01647	KYM90147	scaffold118	KQ976415	-	18778..18951
Acol_01648	KYM75766	scaffold9	KQ976738	-	2881647..2882372,2883402..2883967,2884374..2884541,2885805..2885895
Acol_01649	KYM84297	scaffold164	KQ976465	-	759648..759839,759925..760146,760188..760193,760252..760398,761368..761585,761837..761961,762157..762269
Acol_01650	KYM83098	scaffold198	KQ976500	+	2787645..2789338,2790071..2790263
Acol_01651	KYM78614	scaffold379	KQ976661	-	149497..149763,149852..149905,158197..158398,158508..158789,159054..159769
Acol_01653	KYM76211	scaffold83	KQ976731	+	393895..393947,394016..394160,394305..394432,394735..395056
Acol_01654	KYM85201	scaffold155	KQ976455	+	2984087..2984179,3009980..3010102,3014090..3014152,3017982..3018404
Acol_01655	KYM76423	scaffold82	KQ976730	-	290009..290179,290289..290432,290554..291105
Acol_01656	KYM80594	scaffold257	KQ976560	+	214356..214583,214669..214896
Acol_01657	KYM85369	scaffold153	KQ976453	-	1058647..1058712,1058812..1059139,1059224..1059436,1059526..1059674,1059827..1059940,1060046..1060228,1060295..1060495,1060590..1060749,1061062..1061287,1061389..1061576,1061904..1062127,1064521..1064652
Acol_01658	KYM76361	scaffold83	KQ976731	+	2091219..2091363,2093810..2093844,2094816..2094920,2096145..2096184,2105695..2105822,2109529..2109618
Acol_01659	KYM82133	scaffold216	KQ976519	-	445658..445709,445959..446043,446171..446339
Acol_01660	KYM82828	scaffold203	KQ976507	-	576098..576198,576383..576491,576794..577034,577138..577318,577432..577627,577811..577946,578026..578168,578328..578684,578872..579184,579281..579479,581402..581537
Acol_01661	KYM80494	scaffold261	KQ976565	+	626904..628242,630049..630288,631338..631776,632066..632207,633990..634427
Acol_01662	KYM81578	scaffold228	KQ976532	+	800709..801029
Acol_01663	KYM75561	scaffold92	KQ976741	+	299357..299499,302114..302945,303070..303156,303222..303301,305732..305848,307116..307756,307922..308058,308230..308320,310563..310613,310636..310844,310965..311189,311541..312053
Acol_01664	KYM87555	scaffold134	KQ976432	-	2189556..2190099,2190382..2190834,2191053..2191203,2191448..2191526
Acol_01665	KYM89855	scaffold12	KQ976417	-	6205745..6205879,6206206..6206491,6209289..6209539
Acol_01666	KYM88273	scaffold126	KQ976424	+	1112537..1112822,1116615..1116670,1123023..1123073,1123106..1123237,1156565..1157054,1160235..1160341
Acol_01667	KYM90640	scaffold114	KQ976411	+	226957..227035,228111..228364,286063..286104,293652..293861
Acol_01669	KYM82182	scaffold216	KQ976519	+	934517..935961,936519..936852
Acol_01670	KYM84134	scaffold166	KQ976467	-	617651..619470,619558..619977,620098..624758,624848..624976,626348..626457
Acol_01671	KYM75951	scaffold89	KQ976737	+	857258..857320,857622..857860,858316..858408,858500..858717,858801..858978,859066..859303,859345..859362,859382..859544,861537..861790
Acol_01672	KYM92356	scaffold105	KQ976401	+	780975..781157,781604..781771,781852..782005,782072..782172,782294..782490,787089..787497
Acol_01673	KYM80033	scaffold274	KQ976579	+	1639648..1639749,1646601..1646771
Acol_01674	KYM86861	scaffold14	KQ976438	+	682098..682284,688333..688546,689583..689954,690308..690540,690794..691000,691138..691384,691612..691757,692735..692906,693392..693636,694226..694344,694530..694703
Acol_01676	KYM79822	scaffold277	KQ976582	-	1214780..1215008,1215281..1215459,1215794..1215889,1216939..1217105,1223578..1223778,1225025..1225223,1226501..1226669,1234303..1234487
Acol_01677	KYM85211	scaffold155	KQ976455	-	3234019..3234114,3234196..3234319,3234484..3234581
Acol_01678	NA	scaffold1	KQ976394	-	4307464..4307580,4307663..4307871,4308771..4309014,4309119..4309259
Acol_01679	KYM93139	scaffold1	KQ976394	-	724285..724414,724514..724717,724829..725114,725196..725628,726027..726128
Acol_01680	KYM78909	scaffold331	KQ976627	+	62299..62507,63286..63488,63570..63850,63937..64204,64283..65016,65347..65619,66557..66847,67904..68212,68524..68741,69328..69444,69542..69660,70015..70187
Acol_01681	KYN45452	C688391	LKEW01000897	+	37..216,501..681,763..1196
Acol_01682	KYM77446	scaffold52	KQ976698	+	373216..373290,373391..373468
Acol_01683	KYM82625	scaffold205	KQ976509	-	136361..136583,136708..137495,181513..181522,183926..184131,189121..189143,202566..202807,210613..210881
Acol_01684	KYM79914	scaffold275	KQ976580	+	338918..338984,345544..345869,366970..367107
Acol_01685	KYM93149	scaffold1	KQ976394	-	1057845..1059575
Acol_01686	KYM84183	scaffold166	KQ976467	-	1120258..1120554,1120732..1121294,1121698..1121867,1122250..1122407,1122495..1127537,1127776..1128081,1128270..1132094,1132331..1132558,1132700..1132910,1133016..1133378,1133505..1133774,1134197..1134420,1134538..1135059
Acol_01688	KYM89694	scaffold12	KQ976417	+	2812832..2812972,2816532..2816669
Acol_01689	KYM77842	scaffold47	KQ976692	+	3976037..3976505,3978080..3978362,3978879..3979023,3980562..3980865,3981433..3981445,3982184..3982394,3982572..3982657,3982724..3983204
Acol_01690	KYM83866	scaffold176	KQ976476	+	1102110..1102376,1102440..1102505
Acol_01691	KYM86247	scaffold145	KQ976444	-	1236910..1237016,1238068..1238256,1238318..1238462,1238946..1239095,1239190..1239405,1239487..1239630,1239701..1239862,1239935..1240112,1240206..1240329,1240396..1240618,1240706..1240807,1240875..1241153,1241220..1241347,1241711..1241826,1243523..1243722
Acol_01692	KYM86838	scaffold14	KQ976438	+	314661..314765,314818..314894,315254..315335,315402..315635
Acol_01693	KYM93039	scaffold100	KQ976396	+	3378470..3378649,3379056..3379242,3380414..3380430,3380444..3381202
Acol_01694	KYM86742	scaffold140	KQ976439	+	1472453..1472557,1480274..1480312,1494991..1495128,1495171..1495278
Acol_01695	KYM92081	scaffold107	KQ976403	+	24917..25003,25440..25577,25779..25941,26042..26360,26476..26833
Acol_01696	KYM77267	scaffold55	KQ976701	-	651962..654685,655191..655526
Acol_01697	KYM93080	scaffold10	KQ976395	-	252412..252773,252972..253077,253139..253285,253772..254081,254698..254837
Acol_01698	KYM80138	scaffold27	KQ976574	+	1085277..1085486,1085612..1086788,1087041..1087468,1088102..1088188,1088404..1088658,1088967..1089095,1092168..1092227,1099648..1099808,1100368..1100531,1101473..1101688,1102634..1102802,1104054..1104246
Acol_01699	KYM88850	scaffold125	KQ976423	+	2654536..2654550,2656669..2656801,2659978..2660132,2660232..2660358,2660490..2660669,2660721..2660792,2661099..2661363,2662031..2662225,2662950..2663076
Acol_01700	KYM75715	scaffold9	KQ976738	-	2026221..2026309,2026483..2026544,2027302..2027396,2028338..2028486,2028991..2029045,2029643..2029792
Acol_01701	KYM79419	scaffold3	KQ976603	-	891280..891447,917128..917243,917344..917571,917775..917799
Acol_01702	KYM85313	scaffold153	KQ976453	-	322817..323284,323570..323729,373092..373147,373697..373769,376875..376937,384335..384540
Acol_01704	KYM89333	scaffold121	KQ976419	+	993181..993897
Acol_01705	KYM88372	scaffold126	KQ976424	+	2635137..2635322,2635564..2635946,2636279..2636457,2636572..2636852,2637166..2637334,2637587..2637730,2637829..2637957,2638045..2638234,2638316..2638431,2638507..2638694
Acol_01706	KYM75875	scaffold9	KQ976738	+	5129542..5130843
Acol_01707	KYM86710	scaffold140	KQ976439	-	1083151..1083354,1083479..1083661,1083762..1083893,1084299..1084605,1084826..1084962,1085089..1085235,1085399..1085601,1085946..1085994
Acol_01708	KYM81062	scaffold238	KQ976542	-	759758..760770,761195..761314,761395..761563,761649..761829,761898..762116,762202..762601,762777..763155,763288..763509,763583..763828,763948..764137,764362..764686,764825..765050,765127..765544,765650..765967,766107..766261,766356..766693,766835..766933,767073..767223,768539..768668,769080..769162
Acol_01709	KYM81742	scaffold225	KQ976529	+	275448..275486,275705..275846,276030..276175
Acol_01710	KYM77155	scaffold58	KQ976703	-	1143527..1143559,1144290..1144588,1144709..1145311,1145376..1145573,1145779..1145966,1146043..1146161,1146246..1146356,1146528..1146530
Acol_01711	KYM79283	scaffold311	KQ976613	-	55230..55472,76922..76996,119188..119427
Acol_01712	KYM84158	scaffold166	KQ976467	-	915828..916137,916530..916588
Acol_01714	KYM79912	scaffold275	KQ976580	+	326214..326392,327946..327946,327998..328102
Acol_01716	KYM85592	scaffold151	KQ976451	+	15365..15515,19225..19394,20425..20583
Acol_01717	KYM81181	scaffold238	KQ976542	-	3603486..3603776,3671806..3671968,3673180..3673321,3673567..3673972
Acol_01718	KYM90380	scaffold116	KQ976413	-	332092..332251,332322..332452,332517..332626,333801..333961,336978..337141,342574..342726,346808..346950,391582..392719
Acol_01719	KYM90379	scaffold116	KQ976413	-	315678..315730,315890..316044,318534..318627,320072..320165,322454..322540,323294..323312,323508..323593
Acol_01721	KYM87474	scaffold134	KQ976432	-	652713..652968,653052..653192,653966..654104,654173..654407,654646..654724,654818..654930
Acol_01722	KYN45463	C760015	LKEW01001050	+	2000..2065,2349..2467,2565..2736
Acol_01723	KYM77278	scaffold55	KQ976701	-	823093..823261,823367..823458,824647..824886,825140..825203,825287..825417
Acol_01724	KYM82927	scaffold200	KQ976504	-	808971..809295,809576..810689,815180..815264
Acol_01727	KYM81621	scaffold228	KQ976532	+	1404052..1404199,1404498..1404675,1404917..1405108,1405340..1405573,1405713..1405959,1406193..1406310,1406893..1407086,1407395..1407633,1407931..1408417,1410664..1410928,1411342..1411995,1412065..1412796,1412980..1413141,1414130..1414253,1414377..1414591,1414768..1414892,1416890..1417570,1420248..1420383,1420679..1420782,1421068..1421716,1421853..1422035,1422467..1422676,1423131..1423415,1424725.…
Acol_01728	KYM79988	scaffold274	KQ976579	+	720778..721117,721649..721883,721986..722793
Acol_01729	KYM83263	scaffold198	KQ976500	+	5586606..5586647,5587112..5587334,5588639..5588874
Acol_01730	KYM75959	scaffold89	KQ976737	+	1124080..1124167,1124298..1124395
Acol_01731	KYM88566	scaffold126	KQ976424	+	6189199..6189276,6191018..6191063,6195882..6196038,6207171..6207269,6207432..6207447,6207542..6207604
Acol_01732	KYM79859	scaffold277	KQ976582	+	1752890..1752960,1753362..1753752
Acol_01733	KYM80258	scaffold27	KQ976574	-	2521232..2521297,2521378..2521488,2521563..2521933,2522004..2522153,2523555..2523591
Acol_01734	KYM76299	scaffold83	KQ976731	-	1440214..1441964,1443277..1443481
Acol_01736	KYM79208	scaffold32	KQ976618	+	1298525..1298764
Acol_01737	KYM77538	scaffold51	KQ976697	+	1216719..1216947,1217950..1218108,1224959..1225156,1229197..1229312,1234428..1234660,1235487..1235699,1236187..1236325,1240512..1240663,1240742..1240860,1241726..1241856,1241966..1242547
Acol_01738	KYM89790	scaffold12	KQ976417	-	4944080..4944321,4944635..4944804,4945136..4945962,4946361..4946709,4947197..4947691,4949268..4949656,4950860..4951182,4951279..4951411,4952835..4953302,4955050..4955199
Acol_01739	KYM89331	scaffold121	KQ976419	+	912938..913029,914112..914138,914239..914440,930091..930174,930593..930874
Acol_01742	KYM81205	scaffold236	KQ976540	-	416070..416300,416382..416617,416713..417519,417857..418118,418193..418533,418620..418908,418990..419323,420804..421171
Acol_01743	KYM90378	scaffold116	KQ976413	+	298256..298370,298439..298634,298719..298904,298982..299234,299485..299670
Acol_01744	KYM89484	scaffold120	KQ976418	-	1054029..1054191,1054302..1054575,1055179..1055445,1055781..1055960,1056109..1056358,1056423..1056635,1058280..1058453,1059357..1059698
Acol_01746	KYM81706	scaffold226	KQ976530	+	1715843..1716035,1716187..1716230,1716341..1716445
Acol_01747	KYM86598	scaffold141	KQ976440	-	2107453..2107692,2107907..2107978,2115581..2115679
Acol_01748	KYM79080	scaffold33	KQ976625	-	3035928..3036403,3038813..3039245,3039439..3039585,3039680..3039966,3040047..3040214,3040464..3040632,3053158..3053229
Acol_01750	NA	scaffold150	KQ976450	-	53990..54096,55759..55877,57219..57327,57468..57579,58441..58566
Acol_01751	KYM80411	scaffold268	KQ976572	+	303141..303180,303276..303316,303371..303553
Acol_01752	KYM76081	scaffold88	KQ976736	-	1937275..1939443,1939528..1939679,1939771..1940083,1940162..1940280,1940579..1941250,1941610..1941793,1944081..1944473,1944512..1944652,1945971..1946015,1946843..1947068,1947794..1947995,1949334..1949525,1949817..1949969,1959471..1959582
Acol_01753	KYM83442	scaffold189	KQ976490	+	3000160..3000474
Acol_01754	KYM92314	scaffold105	KQ976401	+	67708..67887,67980..68051,68332..68553
Acol_01755	KYM78688	scaffold351	KQ976642	-	674214..674493,686776..686930
Acol_01756	KYM83106	scaffold198	KQ976500	+	3008026..3008147,3008243..3008348
Acol_01757	KYM92853	scaffold100	KQ976396	-	567872..568015,568095..568216,568304..568457,570504..570608
Acol_01758	KYM78968	scaffold33	KQ976625	+	1031113..1031179,1031474..1031635,1031775..1032001
Acol_01759	KYM76768	scaffold71	KQ976718	+	262981..263186,265359..265445,265834..265906,266258..266524,266553..266630,267564..267626,335128..335397
Acol_01760	KYM92150	scaffold107	KQ976403	+	1130390..1130530,1133284..1133307,1143490..1143606
Acol_01761	KYM76285	scaffold83	KQ976731	-	1267975..1268122,1273673..1273947,1274388..1274568,1274985..1275134,1275697..1275853,1276074..1276182,1276273..1276535,1276731..1276883,1277004..1277278,1277464..1277862,1277957..1278119,1278367..1278552,1278755..1278859,1280201..1280361,1281414..1281843,1282953..1283070,1283186..1283319,1284002..1284338,1285375..1285452
Acol_01762	KYM83805	scaffold178	KQ976478	-	205834..206259,206393..206514,206589..206730,206823..206962,207219..207366
Acol_01763	KYM78324	scaffold38	KQ976662	-	841154..841192,841350..841451,841551..841636,847721..847814
Acol_01764	NA	scaffold220	KQ976524	-	662014..662154,704453..704545
Acol_01765	KYM80930	scaffold243	KQ976547	+	480244..480478,480644..480758,482161..482347
Acol_01766	KYM92716	scaffold102	KQ976398	+	653693..653827,654292..655968
Acol_01767	KYM79783	scaffold277	KQ976582	-	418707..418904,419083..419304,419514..419684,419772..419960,424541..424618,424874..425101,425900..426070,427947..427958
Acol_01768	KYM77710	scaffold47	KQ976692	+	1670926..1671087,1671459..1671587
Acol_01769	KYM84830	scaffold157	KQ976457	+	2662..2718,2868..2990,3024..3143,3415..3495,4431..4586,4845..4892,5073..5186
Acol_01771	KYM78549	scaffold38	KQ976662	+	4467260..4468357
Acol_01772	KYM93152	scaffold1	KQ976394	+	1349665..1349739,1404203..1404281,1405697..1405809,1407179..1407313,1426038..1426102,1426246..1426411,1427699..1427776
Acol_01773	KYM82610	scaffold207	KQ976511	-	3330654..3330813,3335041..3335093
Acol_01774	KYM93353	scaffold1	KQ976394	-	5789446..5789598,5789723..5789852,5791318..5791452,5791543..5791676,5792347..5792388,5792415..5792600,5792688..5792882,5792986..5793194,5793288..5793405,5793608..5793741,5793883..5794146,5794224..5794573,5794749..5794935,5795909..5796163,5797235..5797382,5797522..5797659,5798612..5798895,5801313..5801385
Acol_01775	KYM89290	scaffold121	KQ976419	+	369351..369502,370315..370699
Acol_01776	KYM76609	scaffold78	KQ976725	-	1320616..1320933,1321106..1321322,1321356..1321389,1323239..1323443,1323735..1324118,1324190..1324497,1324555..1324864
Acol_01777	KYM76604	scaffold78	KQ976725	+	1270894..1270986,1272535..1272696,1272987..1273244,1273309..1273398
Acol_01780	KYM80728	scaffold254	KQ976558	-	2219375..2219422,2223701..2223880
Acol_01781	KYM77108	scaffold58	KQ976703	-	532101..532289,532381..532620,532716..533094,535027..535508,535879..536076
Acol_01782	KYM84357	scaffold164	KQ976465	+	1560451..1560639,1560766..1560907,1561376..1561584,1561695..1561841,1561954..1562189,1562290..1562472,1562597..1562810
Acol_01783	KYM82593	scaffold207	KQ976511	+	2958535..2958594,2958887..2958958,2959547..2959630
Acol_01788	KYM75979	scaffold88	KQ976736	+	19958..20221
Acol_01789	KYM93287	scaffold1	KQ976394	+	4225309..4225608
Acol_01790	KYM88865	scaffold125	KQ976423	-	3037609..3037767,3037873..3038228,3038530..3038672,3038761..3039166,3039546..3039780,3039860..3040437,3040550..3040775,3040985..3041165,3041299..3041504,3041588..3041670,3041748..3041844,3042252..3042331,3042474..3042629,3044237..3044449,3047431..3047581
Acol_01791	KYM93332	scaffold1	KQ976394	+	5231848..5232024,5232114..5232134,5253191..5253286,5253458..5253559,5254539..5254637,5254713..5254797,5256435..5256655,5260726..5260926
Acol_01792	KYM83424	scaffold189	KQ976490	+	2373546..2374083,2374619..2374952,2375339..2375349,2375375..2375457
Acol_01793	KYM81875	scaffold224	KQ976528	-	899623..899910
Acol_01794	KYM82897	scaffold200	KQ976504	-	421263..421426,421701..421845,422006..422202,422270..422395,422563..422737,422834..423086,423162..423319
Acol_01795	KYM80672	scaffold254	KQ976558	-	843493..843538,843598..843825,847494..847656,847727..847796,848424..848972,849606..849815,851102..851209,851826..851852
Acol_01796	KYM82272	scaffold210	KQ976514	+	1609894..1610095,1610425..1610564,1626404..1626670,1628257..1628462,1630241..1630442,1631436..1631663,1632333..1632643,1632992..1633499
Acol_01797	KYM89356	scaffold121	KQ976419	-	1323817..1324146,1324234..1324425,1324497..1324697,1324783..1324933,1325049..1325098,1325146..1325397,1326764..1327111,1327157..1327222,1327240..1327507,1327604..1327914,1327999..1328197,1329153..1329320,1329399..1329706
Acol_01798	KYM89969	scaffold12	KQ976417	-	8244801..8244894,8245407..8245572,8247329..8247464,8248234..8248312,8249371..8249939,8250129..8250717,8251474..8251946
Acol_01801	KYM76061	scaffold88	KQ976736	+	1613440..1613542,1613560..1613779,1613803..1614007
Acol_01803	KYM83211	scaffold198	KQ976500	-	4855759..4856299,4856395..4856563,4857876..4858122,4864605..4864825,4883195..4883300,4883331..4883417
Acol_01804	KYM84031	scaffold171	KQ976471	-	45463..45770,45884..46050,46955..47108,50430..50646
Acol_01805	KYM76193	scaffold83	KQ976731	+	260099..260218,260286..260429,260559..260646,260718..260909,260980..261052,261128..261245
Acol_01806	KYM77490	scaffold52	KQ976698	+	1364006..1364083,1385861..1385947,1409856..1409981,1423842..1423917,1424355..1424788
Acol_01807	KYM78485	scaffold38	KQ976662	+	3352275..3352345,3377383..3377503,3378061..3378212,3380899..3381046,3381084..3381113,3401400..3401604,3401684..3401801,3401890..3402748,3402838..3403271,3403474..3403583,3406511..3406639,3408005..3408100,3410664..3410839,3411403..3411598,3412571..3413793
Acol_01808	KYM92892	scaffold100	KQ976396	-	1092030..1092500
Acol_01811	KYM78476	scaffold38	KQ976662	+	3199698..3199832,3201895..3201927,3214765..3214970,3219015..3219094,3219182..3219388,3219923..3220252,3220335..3220452,3220527..3220713,3220800..3221024
Acol_01812	KYM80555	scaffold261	KQ976565	-	1265350..1265504,1272755..1272947
Acol_01813	KYM81357	scaffold233	KQ976537	-	273024..273258,273470..273758,273891..273957,281009..281062,281197..281334
Acol_01814	KYM88881	scaffold125	KQ976423	+	3479245..3479587,3480239..3480294,3480536..3480711,3481245..3481432,3485404..3485499,3488533..3488735,3490119..3490254,3496410..3496580,3500429..3500579,3500953..3501175,3502716..3503015,3503137..3503295,3503486..3503619,3503709..3503757
Acol_01815	KYM83134	scaffold198	KQ976500	-	3718573..3720582,3721159..3721353
Acol_01816	KYM92422	scaffold105	KQ976401	-	1883887..1884079,1884384..1884641,1884781..1885020,1885692..1885890,1886157..1886266,1887078..1887274,1889042..1889239,1889895..1890101
Acol_01818	KYM80151	scaffold27	KQ976574	-	1207893..1208183,1208853..1209083,1209210..1209431,1209630..1209968,1210117..1210258,1210323..1210511,1210624..1210703,1210773..1210959,1211236..1211498,1211699..1211833
Acol_01819	KYM77060	scaffold61	KQ976707	-	16439..16510,35244..35336
Acol_01820	KYM80217	scaffold27	KQ976574	+	2180245..2180337,2180537..2180694,2181108..2181426
Acol_01821	KYM82491	scaffold207	KQ976511	+	1148324..1148435,1148504..1148757,1148828..1149122,1149715..1149992
Acol_01824	KYM79230	scaffold32	KQ976618	+	1682721..1682854,1685228..1685594
Acol_01825	KYM88623	scaffold126	KQ976424	+	6950731..6950887,6950951..6951064,6951209..6951379,6951410..6951568,6951612..6951895
Acol_01826	KYM76744	scaffold72	KQ976719	-	384716..384915,385108..385332,390068..390251
Acol_01827	KYM77832	scaffold47	KQ976692	+	3849167..3849315,3852745..3853098,3853833..3854486,3854619..3854791,3854886..3854945,3855567..3855760,3855909..3855918,3857091..3857333,3857415..3857590,3857663..3857875
Acol_01828	KYM78649	scaffold36	KQ976647	+	212034..212131,232848..233707,233818..233944,234038..234229,234829..235007,235087..235184
Acol_01831	KYM81187	scaffold236	KQ976540	+	62914..62991,63494..63600,63798..64014,64081..64186,64373..64482,65401..65538,65692..65902,68976..69108,69187..69337
Acol_01833	KYM89327	scaffold121	KQ976419	+	898103..898245,898330..898586,899043..899148,899229..899389,899702..899820
Acol_01835	KYM86058	scaffold146	KQ976445	-	282486..284894,286938..287152,288627..288810,291740..291852,292259..292364
Acol_01836	KYM75355	scaffold97	KQ976746	+	957593..957677,1031828..1032118,1032380..1032638,1034399..1034685,1035659..1036160,1049818..1050071,1050284..1050664,1054192..1055141
Acol_01837	KYM87049	scaffold137	KQ976435	+	518534..518645,519140..519261
Acol_01838	KYM82503	scaffold207	KQ976511	+	1519794..1520011,1523019..1523043,1523882..1524076
Acol_01839	KYM90426	scaffold116	KQ976413	+	730309..730434,730501..730670,731251..731494,731603..731801,732038..732258,732541..732684,732744..732994,733076..733472,733608..733901
Acol_01840	KYM78694	scaffold351	KQ976642	-	731326..731496,732206..733143,734013..734139
Acol_01841	KYM80434	scaffold261	KQ976565	+	12158..12268,13988..14083,14942..15093,15641..15911
Acol_01842	KYM81402	scaffold233	KQ976537	+	1084580..1084773,1087992..1088100,1092324..1092328,1092696..1092918,1094792..1094882,1095392..1095681
Acol_01843	KYM92942	scaffold100	KQ976396	+	1853703..1853937,1853977..1854095
Acol_01844	KYM87791	scaffold13	KQ976428	+	88860..89604,89692..90513,91976..92127,92240..92785
Acol_01845	KYM77805	scaffold47	KQ976692	-	3480897..3481142,3481244..3481374,3481479..3481563,3481726..3481905,3482006..3482229,3482318..3482871,3482942..3483418,3483497..3483742,3483866..3484176
Acol_01846	KYM78255	scaffold39	KQ976667	+	8586..8879,8949..9110,9271..9463,9542..9669,9770..10020,10077..10311,10384..10576,10654..10889
Acol_01847	KYM88485	scaffold126	KQ976424	-	5029870..5030001,5030128..5036384,5036479..5036532,5036622..5036867,5036944..5037135,5037232..5037428,5037936..5037955
Acol_01848	KYM80365	scaffold27	KQ976574	-	3691902..3692093,3695318..3695431
Acol_01849	KYM81079	scaffold238	KQ976542	+	1052672..1053367
Acol_01850	KYM78806	scaffold35	KQ976641	+	1965815..1965959,1968267..1968630,1969751..1969755,1977627..1977740,1978415..1978698,1979285..1979449,1988158..1988466
Acol_01851	KYM84705	scaffold160	KQ976461	+	355292..355533,355664..355942,357661..357772,357998..358610,359231..359418,359663..359866,359994..360266
Acol_01852	KYM76264	scaffold83	KQ976731	+	876937..876973,877174..877364,877757..878077,878322..878411
Acol_01853	KYM91663	scaffold11	KQ976406	+	853714..854222,885447..885534,901978..903129,904007..904346,904599..904867
Acol_01854	KYM77437	scaffold52	KQ976698	-	183279..183353,183451..183496,189482..189669
Acol_01855	KYM80765	scaffold252	KQ976556	+	503239..503322,504899..505015,505063..505149
Acol_01856	KYM77229	scaffold55	KQ976701	+	143800..143902,147990..148114,148444..148501,149083..149210
Acol_01857	KYM79839	scaffold277	KQ976582	+	1436385..1436561,1437007..1437108
Acol_01858	KYM91861	scaffold109	KQ976405	+	582213..582962
Acol_01859	KYM75849	scaffold9	KQ976738	+	4837580..4837893,4838399..4838747,4839391..4839729,4839811..4840030,4840433..4840710
Acol_01860	KYM78372	scaffold38	KQ976662	+	1985942..1986076,1987243..1987402,1987624..1987778
Acol_01861	KYM77191	scaffold58	KQ976703	+	1853578..1853800,1854108..1854248,1854360..1854604
Acol_01862	KYM85428	scaffold153	KQ976453	+	2129844..2130136,2130396..2130606
Acol_01863	KYM93226	scaffold1	KQ976394	+	2505123..2505179,2505259..2505435
Acol_01864	KYM83195	scaffold198	KQ976500	-	4700121..4700330,4700403..4700665,4700773..4701036,4701322..4701538
Acol_01865	KYM89320	scaffold121	KQ976419	-	785609..785806,785980..786180,786418..786717,787059..787111,787179..787221
Acol_01866	KYM76391	scaffold82	KQ976730	+	5759..5882,7844..8017,8197..8345
Acol_01867	KYM81685	scaffold226	KQ976530	+	1188976..1189236,1189657..1189895,1189985..1190288
Acol_01868	KYM88512	scaffold126	KQ976424	-	5289800..5289982,5290017..5290251,5290373..5290568,5290663..5291056,5291152..5291304
Acol_01869	KYM92903	scaffold100	KQ976396	+	1191067..1191681
Acol_01870	KYM83446	scaffold189	KQ976490	-	3022473..3022646,3022746..3022930,3023304..3023361
Acol_01871	KYM83510	scaffold187	KQ976488	-	388946..389330,389980..390760,391900..392221
Acol_01872	KYM92593	scaffold105	KQ976401	-	4243348..4243486,4243724..4243856,4244071..4244317,4244498..4244571,4244797..4244972,4245165..4245305,4245398..4245608,4245858..4245943,4246015..4246139
Acol_01873	KYM83459	scaffold189	KQ976490	-	3201322..3201436,3208422..3208523,3209106..3209149,3211450..3211625,3212145..3212346
Acol_01874	KYM81807	scaffold225	KQ976529	+	1150643..1150784,1150881..1151398
Acol_01875	KYM85506	scaffold153	KQ976453	-	3821717..3822087,3822181..3822237,3822394..3822532,3822745..3822843,3822925..3823017
Acol_01876	KYM81162	scaffold238	KQ976542	-	2895609..2896058,2897096..2897264,2900388..2900491,2900678..2900892,2901008..2901173,2901267..2901492,2902128..2902539,2904690..2905331,2906047..2906225,2906856..2907039,2909428..2909534,2910096..2910109
Acol_01878	KYM82120	scaffold216	KQ976519	-	334427..334622,334703..334994,335071..335636,335709..335842,339242..339349
Acol_01879	KYM82633	scaffold205	KQ976509	+	398956..399061,399133..399300,402080..402174,402320..402531,405833..406049
Acol_01880	KYM87436	scaffold134	KQ976432	+	157644..157769,158034..158186,159513..159574,159647..159797,161394..161596,162256..162398,162657..162781
Acol_01881	KYM92371	scaffold105	KQ976401	-	970803..971061,971155..971372,971450..971613,971684..971757,971839..972021,972533..972740,972863..973039,973534..973549
Acol_01882	KYM88910	scaffold125	KQ976423	+	4111750..4111817,4111852..4112158,4112529..4112586,4113155..4113250,4113779..4113951
Acol_01883	KYM92264	scaffold107	KQ976403	+	4724048..4724245,4734441..4734445,4735262..4735406,4737490..4737663
Acol_01885	KYM78108	scaffold45	KQ976690	-	1424588..1424674,1425141..1425272,1425344..1425367
Acol_01888	KYM79044	scaffold33	KQ976625	-	2530077..2530304,2530547..2530670,2530759..2530961,2531037..2531090
Acol_01889	KYM87041	scaffold137	KQ976435	-	329936..330129,330987..331071,332032..332234,332386..332470,332845..333357,333939..334087,338073..338157,339149..339247,339268..339344,339515..339602,339699..339983,390371..390514
Acol_01890	KYM75339	scaffold97	KQ976746	+	383074..383115,383177..383233
Acol_01891	KYM81449	scaffold231	KQ976535	+	5852..6034,7291..7368,31254..31277,31376..31495
Acol_01892	KYM83917	scaffold175	KQ976475	-	529047..529136,534928..535127,547761..547929
Acol_01893	KYM87318	scaffold135	KQ976433	+	568766..568897,630504..630698,665029..665119,666254..666569,666952..667092,667335..667656,668460..668866,669228..669291
Acol_01894	KYM93105	scaffold10	KQ976395	-	650160..650544,650639..650782,651401..651520,652913..653109,653569..653769
Acol_01895	KYM80319	scaffold27	KQ976574	+	3083801..3083875,3084390..3084828,3084933..3085168,3085243..3085423,3085529..3085754,3085857..3086041,3086290..3086835,3086922..3087361
Acol_01896	KYM90408	scaffold116	KQ976413	-	606354..606522,608994..609151,609285..609425
Acol_01897	KYM80540	scaffold261	KQ976565	+	1085521..1085553,1087352..1087513,1088044..1088190,1088304..1088431,1088507..1088718,1088907..1089070,1089198..1089301,1089695..1089815,1091479..1091717,1091785..1092065,1093753..1093922,1094554..1094696,1094792..1094986,1095145..1095305,1095649..1095860,1096471..1096617
Acol_01898	KYM75627	scaffold90	KQ976739	+	292461..292589,296187..296339
Acol_01899	KYM75553	scaffold92	KQ976741	-	51288..51572
Acol_01900	NA	scaffold187	KQ976488	+	2734411..2734679,2735251..2735470,2735596..2735817,2736417..2736509,2737806..2738434,2739959..2740111,2740838..2741744
Acol_01901	KYM78406	scaffold38	KQ976662	+	2489611..2489795,2492639..2492710,2497362..2497857
Acol_01903	KYM81196	scaffold236	KQ976540	+	307217..307288,307396..307705,307828..308264,308718..309323
Acol_01904	KYM89652	scaffold12	KQ976417	-	1810737..1810820,1810941..1811033,1811128..1811220
Acol_01905	KYM86750	scaffold140	KQ976439	-	1605532..1605849,1605991..1606101
Acol_01906	KYM84426	scaffold163	KQ976464	-	443396..443515,443794..444076,444848..445520,445651..445812,446333..446365,446482..446575,446801..446999,447482..447668,448629..448734,449020..449319,449961..450518,451829..454187,456135..456478
Acol_01908	KYM92613	scaffold105	KQ976401	+	4427585..4427618,4428040..4428242,4428303..4428467,4428723..4428879,4428981..4429152,4429313..4430000
Acol_01909	KYM78146	scaffold42	KQ976687	+	242935..243450
Acol_01910	KYM83945	scaffold174	KQ976474	+	241524..241839,241969..242050,242632..242828,242900..243030,243110..243250
Acol_01911	KYM89270	scaffold121	KQ976419	+	34864..34870,34951..35067,35260..35635,35720..35936
Acol_01912	KYM90353	scaffold116	KQ976413	+	113608..113686,118683..118748,119022..119183,122358..123391
Acol_01913	KYM81227	scaffold236	KQ976540	-	783109..783174,783391..783485,870745..870880
Acol_01914	KYM82486	scaffold207	KQ976511	+	1109066..1110163
Acol_01915	KYM87854	scaffold13	KQ976428	+	847847..848027,848568..848743
Acol_01916	KYM92345	scaffold105	KQ976401	+	495987..496118,496199..496390
Acol_01917	KYM87311	scaffold135	KQ976433	+	504369..504432,504866..505301,505520..505798,505879..506008
Acol_01918	KYM83546	scaffold187	KQ976488	-	784833..785161,786499..786705,787650..787872
Acol_01919	KYM88812	scaffold125	KQ976423	+	1485377..1485821,1486525..1488302,1488604..1489089,1489732..1489909,1490011..1490430,1490520..1490909,1492355..1492682,1492757..1493015
Acol_01921	KYM90522	scaffold115	KQ976412	+	366168..366298,380534..380639,380724..380864
Acol_01922	KYM82702	scaffold205	KQ976509	+	1971391..1971492,1971878..1971910,1972399..1972954,1973243..1973277,1973570..1973611
Acol_01923	KYM92194	scaffold107	KQ976403	+	2720400..2720591,2720846..2721031,2721310..2721526,2722795..2723003,2724723..2724980,2725301..2725402,2725594..2725718,2728976..2729030,2730722..2730935,2736244..2736578,2737126..2737375,2737464..2737714
Acol_01924	KYM87093	scaffold137	KQ976435	+	924976..925079,928664..928813,929944..930115,933376..933517,933841..933943,934041..934128,934687..934733,937497..937788
Acol_01925	KYM78940	scaffold33	KQ976625	+	321018..321157,321762..321802,322179..322291,323611..323740,323822..324018
Acol_01927	KYM84636	scaffold161	KQ976462	-	137290..137390,137524..137611
Acol_01928	KYM79942	scaffold275	KQ976580	+	743723..743836,746525..746655,747362..747562,748018..748073,753074..753198
Acol_01929	KYM75388	scaffold96	KQ976745	+	382700..382834,392975..393028,393173..393424,404547..404714,407072..407563,407723..408129,408233..408697,410948..411307,412266..412511,413380..413680,414594..414750,415101..415552,415909..416067,416081..416108,416863..416969,418241..418479,418765..418969
Acol_01930	KYM87342	scaffold135	KQ976433	-	1280539..1280699,1301770..1301890
Acol_01931	KYM86081	scaffold146	KQ976445	+	431733..431836,432058..432166,432226..432450,432537..432737,432811..433020,433113..433299,433382..433632
Acol_01932	KYM77473	scaffold52	KQ976698	+	1058500..1058651,1059027..1059197,1059455..1059653,1059908..1060033,1060267..1060333,1060441..1060540,1060635..1060686
Acol_01933	KYM85744	scaffold150	KQ976450	+	2496713..2496838,2510482..2510592,2510722..2510793
Acol_01934	KYM82208	scaffold210	KQ976514	-	115435..115799,117368..117455,118973..119047,119399..119645,121670..121914,122029..122227,126173..126385,127525..127748,128609..128703,129539..129659,129742..129852,130056..130163,130987..131199,132662..132826,136222..136342,137639..137771,147440..147698
Acol_01935	KYM84263	scaffold164	KQ976465	+	200265..200408,200464..200514,201185..201211,201525..201671
Acol_01936	KYM79957	scaffold275	KQ976580	+	850971..851060,851413..851496
Acol_01937	KYM88060	scaffold127	KQ976425	-	103064..103266,103450..103563,103652..103969,104172..104328,104544..104686,104790..104910,105312..105451,105887..105943,106363..106734,106830..107120,107615..107841,107916..108068,108384..108591,108965..109098,109200..110425,110556..111654,111862..112478,114450..114713,114840..114979,115145..115429,115588..115703,115791..116125,116300..116555,116789..117272,117529..117723,118077..118611,118962..1…
Acol_01938	KYM81335	scaffold233	KQ976537	-	74345..74484,74573..74826,75223..75380,75918..75947,76831..76957,77306..77524,77939..78075,78164..78357,78412..78559,78868..79131,79213..79421,79491..79557,79783..79862,79956..80115,80199..80348,80428..80561,80642..80855,81420..81555,81964..82013,82105..82155
Acol_01939	KYM82520	scaffold207	KQ976511	+	1809101..1809159,1809247..1809323,1810664..1810956,1811318..1811517,1813179..1813326
Acol_01940	KYM77671	scaffold47	KQ976692	+	132385..132579,132616..132708,135826..135849,136084..136218,136297..136383,136624..136712,137962..138265,190132..190194
Acol_01941	KYM77080	scaffold6	KQ976705	+	159383..159553,159686..159769,160249..160389,160468..160590,160673..160735,161270..161464,161487..161582,162818..162877,162904..163071,163219..163350,163414..163476,188394..188432,188780..188826,188913..189036,189132..189161,189358..189540
Acol_01942	KYM81237	scaffold236	KQ976540	+	986814..987332,987344..987385
Acol_01943	KYM86871	scaffold14	KQ976438	-	804014..804313
Acol_01945	KYM75714	scaffold9	KQ976738	+	2021125..2021325,2021580..2021778,2021886..2022034,2023201..2023373,2023522..2023690,2023782..2024081,2024168..2024421,2024556..2024715,2024949..2025121,2025209..2025302,2025388..2025649,2025720..2025857,2025958..2026124,2026225..2026320,2026413..2026552,2026629..2026784,2027253..2027348,2028341..2028453,2028680..2028849,2028920..2029184,2029625..2029952,2030299..2030440,2030542..2030618,2030713.…
Acol_01946	KYM83748	scaffold18	KQ976480	+	1155167..1155427,1155541..1155654,1156370..1156694,1156761..1157413,1157546..1157593,1157717..1157764,1158107..1158202,1163492..1163670,1164257..1164404,1164504..1164695,1166372..1168387,1168468..1168659,1168828..1169091,1169187..1169543,1170971..1171156
Acol_01947	KYM81238	scaffold236	KQ976540	-	1002128..1002274,1002951..1003160
Acol_01948	KYM93146	scaffold1	KQ976394	+	1009873..1010105,1010966..1011267,1011351..1011473,1011845..1012097,1012177..1012306,1012499..1012740,1012835..1013050,1013122..1013299
Acol_01949	KYM81671	scaffold226	KQ976530	-	674424..674555,674607..674733,676211..676292,686982..687052,687203..687479,688718..688865,699753..699833
Acol_01950	KYM83095	scaffold198	KQ976500	+	2733538..2733606,2733657..2733746
Acol_01951	KYM82667	scaffold205	KQ976509	+	1187029..1187134,1187266..1187279,1203689..1203707,1204172..1204482
Acol_01952	KYM81027	scaffold238	KQ976542	-	170469..170963
Acol_01953	KYM79938	scaffold275	KQ976580	-	685131..685311,702024..703934,704052..704445,704609..705458
Acol_01954	KYM78878	scaffold34	KQ976633	+	195147..195326
Acol_01955	KYM93319	scaffold1	KQ976394	+	4986538..4986962,4987389..4988250
Acol_01956	KYM84447	scaffold163	KQ976464	+	796123..796338,799250..799361,800775..800963,807283..807414,817510..817706,818395..818821,819168..819385
Acol_01957	KYM80041	scaffold274	KQ976579	-	1779236..1779422,1780874..1781002,1781552..1781950,1782202..1783466,1783598..1783756,1783869..1784037,1784250..1785503,1786432..1786808,1789428..1789707,1797494..1797791,1799442..1799685
Acol_01958	KYM75410	scaffold96	KQ976745	-	812096..812251,812414..812526,814165..814359,814556..814748,817438..817636,818168..818322,818670..818810
Acol_01959	KYM83782	scaffold179	KQ976479	-	95968..96192,96302..96466
Acol_01960	KYM82631	scaffold205	KQ976509	-	308887..309056,309180..309264
Acol_01962	KYM92824	scaffold100	KQ976396	+	111151..111432,112496..112812,114008..114062,114548..114769
Acol_01963	KYM77305	scaffold55	KQ976701	-	1471659..1471733,1471818..1471916,1472009..1472109,1472582..1472663
Acol_01964	KYM87110	scaffold137	KQ976435	+	1071110..1071198,1071643..1071834,1072018..1072183
Acol_01965	KYM83127	scaffold198	KQ976500	-	3577723..3577938,3588811..3588834,3593219..3593302,3594597..3594656,3594693..3594699,3595302..3595435
Acol_01966	KYM88088	scaffold127	KQ976425	+	712434..716492,720950..721227,721345..721677,725558..725805,725878..725997,726169..726371,726466..728476,728948..729256,729611..729934,730223..730744,730832..731935,732008..733061,733293..734189,739942..740224
Acol_01967	KYM92923	scaffold100	KQ976396	+	1665841..1665899,1666251..1666584,1666668..1666832,1666928..1667341,1667417..1667728,1667810..1668033,1668101..1668275,1668420..1668598,1668661..1668808,1668889..1668969
Acol_01968	KYM88325	scaffold126	KQ976424	-	1890871..1890927,1891015..1891136,1892250..1892469,1892570..1892749,1892844..1893071,1893191..1893544,1893626..1893744,1893813..1893952,1894085..1894356,1894485..1894860,1895009..1895245,1895315..1895464,1895528..1895688,1896036..1896185,1896294..1896441,1896688..1896752
Acol_01969	KYM75312	scaffold99	KQ976748	+	364122..364352
Acol_01971	KYM86759	scaffold140	KQ976439	+	1760434..1760907,1761902..1762046,1762148..1762381,1762631..1762741,1762929..1763104,1763196..1763309,1763406..1763629,1763768..1763940,1764021..1764317,1764405..1764520,1764597..1764813,1766024..1766214
Acol_01972	KYM83800	scaffold178	KQ976478	+	84901..84945,85076..85240
Acol_01974	KYM77143	scaffold58	KQ976703	-	935133..935821,935887..936108,936413..936547,936631..936748
Acol_01975	KYM89712	scaffold12	KQ976417	-	3293382..3293423,3293435..3293518
Acol_01976	KYM89109	scaffold123	KQ976421	+	1066444..1066680,1067590..1067922,1068617..1069061,1069329..1069597,1069677..1069955
Acol_01977	KYM92775	scaffold102	KQ976398	-	1677194..1677370,1677466..1677918,1678009..1678338,1678900..1678944
Acol_01980	KYM80539	scaffold261	KQ976565	+	1074682..1074882,1075193..1075372
Acol_01981	KYM85070	scaffold155	KQ976455	+	1195495..1195700,1195881..1196069,1196206..1196372,1196641..1196815,1196948..1197278,1197401..1197586,1197645..1197893,1197977..1198120,1198217..1198366
Acol_01982	KYM79200	scaffold32	KQ976618	-	1171391..1171551,1171766..1172032,1173476..1173736,1174843..1175106,1176496..1176661
Acol_01983	KYM84726	scaffold160	KQ976461	+	467463..467612,475746..475903,477595..477646,483833..484000
Acol_01984	KYM76144	scaffold87	KQ976735	+	224097..224138,224235..224330,224348..224386,224651..224707
Acol_01986	KYM88818	scaffold125	KQ976423	+	1591269..1591468,1635176..1635682,1635981..1636290,1641100..1641188,1641279..1641671,1710085..1710266,1711188..1711204,1711579..1711813,1713303..1713496
Acol_01987	KYM81051	scaffold238	KQ976542	-	632398..632820,634830..635138,635905..636177,636922..637093,637644..637827,648107..648335
Acol_01988	KYM81462	scaffold231	KQ976535	+	322279..322416,341632..341850,343393..343626
Acol_01989	KYM83911	scaffold175	KQ976475	+	333089..333332,333441..333442,333738..334094
Acol_01990	KYM75821	scaffold9	KQ976738	-	4372203..4373015,4373107..4373193,4373275..4373318,4373380..4373482,4375079..4375138
Acol_01991	KYM75626	scaffold90	KQ976739	-	269930..270385,271372..271566,271646..271880,271971..272122
Acol_01992	KYM78312	scaffold38	KQ976662	-	405581..405741,406072..406093,406167..406305,411533..411656,414807..414956,420583..420750,421643..421804,422489..422659,424143..424304,425001..425162,426527..426715,428072..428210,429028..429212,435043..435133
Acol_01993	KYM76036	scaffold88	KQ976736	+	1287960..1288469
Acol_01994	KYM76311	scaffold83	KQ976731	+	1584051..1584287,1584798..1585067,1585766..1585896,1586109..1586274,1587115..1587433,1594439..1594683,1595100..1595369,1596190..1596317,1596544..1596709,1597563..1597884,1604728..1604969,1606257..1606526,1607196..1607323,1607540..1607705,1608508..1608884,1612886..1612949,1613018..1613051,1613593..1613852,1615367..1615497,1616801..1616838,1619450..1619697,1620750..1621019,1621443..1621573,1621792.…
Acol_01995	KYM82575	scaffold207	KQ976511	+	2650163..2650219,2654436..2654507,2665437..2665669,2665849..2665879,2665916..2666083,2669695..2669784,2672158..2672236,2676655..2676746
Acol_01996	KYM85983	scaffold147	KQ976446	-	742180..742359,827012..827623,861218..861238,889266..889517
Acol_01997	KYM81782	scaffold225	KQ976529	-	708642..708868,709064..709234,709318..709425,719297..719435
Acol_01998	KYM84891	scaffold156	KQ976456	-	635905..636217,636573..636724
Acol_01999	KYM79933	scaffold275	KQ976580	-	652529..653110
Acol_02000	KYM77231	scaffold55	KQ976701	-	154457..154660,154739..154904,154989..155161,155240..155489,155601..156046,156133..156258,156392..156506,156590..156828,170396..170644
Acol_02001	KYM83720	scaffold181	KQ976482	-	261863..261965,262180..263558,263656..263868,264210..264386,264573..264699,268081..268254,280158..280270,290040..290345,290515..290631
Acol_02002	KYM92465	scaffold105	KQ976401	+	2705203..2705565
Acol_02004	KYM87382	scaffold135	KQ976433	+	2198536..2199737,2199807..2200083,2201193..2201458,2209346..2209629,2209704..2209870
Acol_02006	KYM77919	scaffold46	KQ976691	-	321326..321526
Acol_02007	KYM91450	scaffold110	KQ976407	+	1415204..1415413,1416708..1416720,1417413..1417453,1418068..1419270,1423622..1423750
Acol_02008	KYM83670	scaffold184	KQ976485	-	59410..59652,59718..59789,66277..66330,66467..66538,66686..66745
Acol_02009	KYM92907	scaffold100	KQ976396	+	1286505..1286605,1311941..1312019,1312322..1312413,1312464..1312507,1325434..1325513,1328373..1328553,1328643..1328881
Acol_02010	KYM75997	scaffold88	KQ976736	+	498795..498839,498987..499064,499180..499242,519797..519937
Acol_02012	KYM77680	scaffold47	KQ976692	+	797302..797941,798541..798822,799556..799674
Acol_02013	KYM89496	scaffold120	KQ976418	-	1461651..1461828,1461925..1461987,1462139..1462210,1462298..1462512,1464658..1464875,1464918..1464989,1465370..1465468,1466179..1466278,1470859..1471032,1474677..1474868,1474971..1475075,1475312..1475402,1475489..1475589
Acol_02014	KYM86570	scaffold141	KQ976440	-	1627937..1628209,1628708..1629055,1629256..1629483,1629608..1629799,1629881..1630037,1630558..1630607
Acol_02015	KYM77960	scaffold46	KQ976691	-	729915..730006,730158..730293
Acol_02016	KYM81171	scaffold238	KQ976542	+	3276359..3276399,3277531..3277613,3312468..3312551,3317653..3317743,3319022..3319149,3319238..3319341
Acol_02017	KYM77928	scaffold46	KQ976691	+	445570..445667,454588..454588,460911..461066,462617..462736
Acol_02018	KYM82261	scaffold210	KQ976514	-	1506234..1506455
Acol_02019	KYM91669	scaffold11	KQ976406	-	968016..970971,972740..973179,973666..983286,984202..984302,984815..985259,986316..987413,988298..989922,998100..998163
Acol_02020	KYM85862	scaffold149	KQ976448	+	158..352,1466..1611,4196..4434,7952..8151,8775..8943,9433..9537,9803..9954,10030..10395
Acol_02021	KYM79616	scaffold29	KQ976595	-	826118..826306,837059..837196
Acol_02023	KYM77178	scaffold58	KQ976703	-	1562511..1562789,1577660..1577800,1619755..1619910
Acol_02024	KYM76051	scaffold88	KQ976736	+	1485386..1485493,1485606..1485677,1486344..1486442,1487192..1487251,1487394..1487501,1488243..1488356
Acol_02025	KYM93058	scaffold100	KQ976396	-	3739313..3743344
Acol_02026	KYM78982	scaffold33	KQ976625	+	1416958..1416980,1417040..1417139,1417264..1417625,1417731..1418052
Acol_02027	KYM81020	scaffold239	KQ976543	+	967262..967380,978041..978239,978407..978601
Acol_02028	KYM77448	scaffold52	KQ976698	+	467676..469390,472194..472416
Acol_02029	KYM75313	scaffold99	KQ976748	-	389272..389412,409263..409534,409634..409823
Acol_02031	KYM90362	scaffold116	KQ976413	+	188536..188630,188871..189043,189931..190041,191044..191222,191468..191557,191813..191953,193531..193655,194916..195164,195880..196043,196268..196465,198842..198992,199643..199814,200776..200898,200975..201114,202172..202394
Acol_02032	KYM76523	scaffold78	KQ976725	+	255479..255640,327342..327518
Acol_02033	KYM78818	scaffold348	KQ976639	-	84464..84532,88082..88130,92109..92190,92260..92324,92433..92470
Acol_02034	KYM84755	scaffold16	KQ976460	+	402670..402843,403085..403273,403386..403437,410236..410332,466750..466957,467156..467227,467336..467338,467381..467920
Acol_02035	KYM80474	scaffold261	KQ976565	+	482455..482512,483043..483471,483942..485289,485361..485592,485931..486238,486424..486666,486824..486983,487069..487343,488203..488428,488514..488610,489376..489548
Acol_02038	KYM77851	scaffold47	KQ976692	-	4087469..4087837,4088221..4088235
Acol_02039	KYM83787	scaffold179	KQ976479	-	119511..119833,119894..120178,120261..120372,120448..120644,120726..120927,121014..121216,121297..121799,121866..121990,122067..122240,122321..122521,135370..135621
Acol_02040	KYM75325	scaffold97	KQ976746	-	12484..12631,12712..12911,13833..14003,14077..14411,14626..15127,15251..15468,15651..15767,15860..16355,16554..16705,16904..17140,19409..19635,23100..23296
Acol_02041	KYM88064	scaffold127	KQ976425	-	225255..225563,226293..226391
Acol_02042	KYM86548	scaffold141	KQ976440	+	1072367..1072402,1075365..1075461,1079645..1079700,1080052..1080169,1080276..1080400
Acol_02045	KYM77576	scaffold5	KQ976695	+	204369..204534,234950..235157,236693..236806,250906..251155,251455..251712,253272..253441,253748..253993,254274..254500,280180..280352
Acol_02046	KYM76935	scaffold68	KQ976714	+	168217..168339,168899..168955,170408..170463,172013..172170,172291..172448
Acol_02047	KYN45460	C738992	LKEW01001022	+	199..465,560..727,793..879,965..1174,1252..1467
Acol_02048	KYM92660	scaffold104	KQ976400	-	19680..19751,23800..24006,24722..24913,31113..31214,34783..34918,34987..35114,46035..46084,47604..47752,47972..48012
Acol_02050	KYM75935	scaffold89	KQ976737	-	506332..506502,506978..507825,508284..508524,509127..509333
Acol_02051	KYM88233	scaffold126	KQ976424	+	309957..310115,310238..310523,310622..310772,312467..312559,314364..314508
Acol_02053	KYM78157	scaffold41	KQ976681	-	81900..81996,82068..82323,83023..83410,83474..83505,84473..84563,84690..84797
Acol_02056	KYM84499	scaffold163	KQ976464	-	1638726..1638849,1641930..1642046,1643157..1643329
Acol_02057	KYM84097	scaffold166	KQ976467	+	74328..74366,74524..74805,74939..75038,75115..78668,78854..79015,79092..79316
Acol_02058	KYM78313	scaffold38	KQ976662	+	439679..439818,439892..440144,440219..440409,440518..440663,444624..444788,445587..445798,446016..446414,446819..446863,446875..447079,447186..447330,447407..447533,447601..447827,447934..448203,448416..448629,448685..448866,448954..449099,449229..449330,449764..449889,450106..450176
Acol_02059	KYM82155	scaffold216	KQ976519	+	673156..674123,674204..674764,674842..675566,675706..675899
Acol_02060	KYM76517	scaffold78	KQ976725	+	216203..216881,216999..217153,217247..217359,217452..217572
Acol_02061	KYM79361	scaffold30	KQ976604	+	328523..328635,328965..329215,329440..329733,330400..330609,331762..332106,332975..333390,333735..334002,334535..334797,334928..335138,341289..341536,341712..341908,342240..342240,342813..343118,343797..343877,343891..343974,344063..344101,344866..345113,350364..350673,351455..351631,352528..352704,355174..355335,355475..355703,356226..356560
Acol_02062	KYM80366	scaffold27	KQ976574	+	3698113..3698364,3733851..3734066
Acol_02063	KYM77174	scaffold58	KQ976703	-	1513392..1513718,1514166..1514219
Acol_02064	KYM79854	scaffold277	KQ976582	-	1667203..1667271,1667353..1667478,1667585..1667919,1668008..1668183,1668353..1668572,1668651..1668933,1669115..1669296,1669470..1669683,1669768..1669972,1670063..1670430
Acol_02065	KYM87196	scaffold136	KQ976434	+	590922..591000,591084..591209,591580..591744,592105..592236,592312..592472,592690..592794,592877..592932,593028..593221,593251..593673,594188..594396,595234..595277,601431..601595,606095..606338,606709..606967,607433..607693,608354..608584,611705..612032,612626..612894,612954..612997
Acol_02066	KYM76647	scaffold77	KQ976724	-	786713..786949,789273..789437,790768..790956,797829..798047
Acol_02068	KYM82636	scaffold205	KQ976509	-	523947..524165,525776..525832
Acol_02069	KYM79893	scaffold275	KQ976580	-	131146..131282,131445..131613,131694..131784,132131..132224,132427..132754,133799..134020,134160..134249,138637..138654
Acol_02070	KYN45468	C771628	LKEW01001073	+	212..460,920..1114,1251..1463
Acol_02072	KYM80972	scaffold239	KQ976543	-	145902..146054,146332..146436,146665..146773,147057..147226,148471..148873,148999..149597
Acol_02073	KYM89700	scaffold12	KQ976417	-	2995884..2996306,2997552..2997704,2997849..2997872,2998053..2998082,3000010..3000055,3029912..3029992,3045134..3045291
Acol_02074	KYM78109	scaffold45	KQ976690	-	1431221..1431479,1432159..1432402,1434131..1434259,1438063..1438177
Acol_02076	KYM87098	scaffold137	KQ976435	+	953656..953842,953901..954549,955262..955548,955628..955911,956062..956556
Acol_02077	KYM84756	scaffold16	KQ976460	-	469781..469918,470437..470553
Acol_02078	KYM78778	scaffold35	KQ976641	-	1286634..1287476,1287713..1287808,1288654..1288809
Acol_02079	KYM83932	scaffold174	KQ976474	+	59219..59408,59622..59788,60804..61061
Acol_02080	KYM75780	scaffold9	KQ976738	-	3010778..3010999,3011422..3011662,3012155..3012621,3014868..3015049,3015952..3016177
Acol_02081	KYM82847	scaffold202	KQ976506	-	285115..285213,285226..285324,285478..285600
Acol_02082	KYM86715	scaffold140	KQ976439	-	1112785..1113089,1113372..1113465,1113558..1113704,1113800..1114003,1114110..1114288,1115560..1115712,1115800..1115937,1120951..1120999,1121453..1121602
Acol_02083	KYM80298	scaffold27	KQ976574	+	2927002..2927270,2927439..2927514
Acol_02084	KYM92577	scaffold105	KQ976401	+	3990585..3991390,3991461..3991875,3991955..3992229,3992310..3992532
Acol_02085	KYM77649	scaffold48	KQ976693	-	118252..118441,118626..118908,119504..119668,119864..120108,120220..120390,120509..120663,120866..120968,121053..121150,121336..121481,121822..122080,122153..122296,122676..122933,123032..123106,123202..123585,123724..123857,124580..124680,124750..124809,124931..125106,125193..125339,125420..125661,126413..126515,126629..126862
Acol_02086	KYM79690	scaffold282	KQ976588	-	8503..10057,12844..14324
Acol_02087	KYM93064	scaffold100	KQ976396	+	3809748..3809952,3813095..3813294
Acol_02088	KYM77043	scaffold63	KQ976709	+	9753..9840,9976..10076
Acol_02089	KYM81389	scaffold233	KQ976537	-	717568..718518,724369..724509,724913..725082,727835..728072
Acol_02091	KYM81407	scaffold233	KQ976537	+	1203833..1204179,1204659..1204824
Acol_02092	KYM85674	scaffold150	KQ976450	-	751387..751838,757912..758062
Acol_02093	KYM93134	scaffold1	KQ976394	+	689558..689561,690571..690723,691092..691183,691287..691427,691705..691867,692089..692369,692671..692844,693623..693781,693874..694176
Acol_02094	KYM78056	scaffold45	KQ976690	+	706353..706442,716164..716235,716249..716395
Acol_02095	KYM86533	scaffold141	KQ976440	-	808290..808396,808471..808564
Acol_02097	KYM77725	scaffold47	KQ976692	-	1910607..1910754,1910831..1911075,1911152..1911425,1911530..1911628,1911722..1911996,1912076..1912171,1912364..1912603,1912678..1912917,1912998..1913138
Acol_02098	KYM77274	scaffold55	KQ976701	+	727439..727609,734217..734300,739672..739877,749896..750094,752417..752453,752510..752646,752660..752737
Acol_02099	KYM81774	scaffold225	KQ976529	+	577250..577343,577513..577587,577655..577858,577946..578217,578408..578622,578690..578822,578888..579128,579207..579437,579520..579719
Acol_02100	KYM86225	scaffold145	KQ976444	-	960942..961049,961129..961521,977771..977815,978408..978506
Acol_02101	KYM77696	scaffold47	KQ976692	+	1315697..1315764,1319689..1319800,1323500..1323564,1333026..1333195,1333459..1333707,1334283..1334524
Acol_02102	KYM80026	scaffold274	KQ976579	-	1225051..1225256,1225438..1225608,1225801..1226116,1226239..1226347,1226439..1226752,1226851..1227336
Acol_02103	KYM82746	scaffold204	KQ976508	+	99910..100013,101264..101453,101586..101785,102026..102113,102495..102764,102899..103021,103733..103883,105006..105161,105279..105492,105744..105919,106078..106301
Acol_02104	KYM79321	scaffold302	KQ976606	-	7205..7324,7353..7463
Acol_02105	KYM84312	scaffold164	KQ976465	-	1017578..1018015,1063403..1063492,1063688..1064080,1064101..1064187,1064219..1064257,1064618..1064719,1071749..1071913,1072162..1072245
Acol_02106	KYM83138	scaffold198	KQ976500	-	3730560..3730705,3730776..3730890,3731134..3731265,3731342..3731386,3731471..3731587
Acol_02107	KYM83123	scaffold198	KQ976500	+	3505750..3506069,3508734..3509139,3510906..3511145
Acol_02111	KYM79803	scaffold277	KQ976582	-	866945..867697,867807..867984,868062..868294,868449..868617,869446..869528
Acol_02112	KYM92580	scaffold105	KQ976401	+	4025294..4025475,4028123..4030436
Acol_02113	KYM83110	scaffold198	KQ976500	-	3095002..3095147,3095891..3096086,3102166..3102391,3105724..3105827,3108368..3108568
Acol_02114	KYM77341	scaffold55	KQ976701	+	2213857..2214031,2214091..2214217,2226700..2226706,2226806..2226991
Acol_02115	KYM86601	scaffold141	KQ976440	+	2245034..2245093,2253379..2253422,2253500..2253626,2254468..2254866,2255257..2255916
Acol_02117	KYM76178	scaffold83	KQ976731	+	60854..60953,73547..73740,73812..74051,74537..74624,74972..75198,75949..76101,76198..76572,76728..76913
Acol_02118	KYM75370	scaffold96	KQ976745	-	117347..118801,118916..119039,119145..119361,119432..119632,119713..119921,120113..120247,120489..120625
Acol_02119	KYM82624	scaffold205	KQ976509	-	123765..123950,124019..124144,124249..124407,125607..125738,127189..127323,128383..128517,129672..129775,129877..129999,130063..130210,131486..131722
Acol_02120	KYM92951	scaffold100	KQ976396	-	1931898..1932125,1932294..1932341
Acol_02121	KYM77583	scaffold5	KQ976695	-	703554..703661,704360..704578,704860..705102,705118..705165,705449..705565,705662..705718,706345..706386,707025..707060
Acol_02123	KYM88806	scaffold125	KQ976423	+	1439176..1439658,1439848..1440575,1440718..1441058,1441307..1441578
Acol_02124	KYM76133	scaffold87	KQ976735	-	117583..117683,117817..117904
Acol_02125	KYM92865	scaffold100	KQ976396	-	811822..812056,812781..813180,813664..813855,814986..815103
Acol_02126	KYM79507	scaffold294	KQ976599	+	104708..105447,105636..105876,106029..106365,106463..106648,107260..107507,107618..107989
Acol_02127	KYM83078	scaffold198	KQ976500	+	2462460..2462610,2462815..2462933,2463863..2464005,2466233..2466450,2467624..2467850,2468547..2468873,2469153..2475009,2475674..2475965,2476101..2477664
Acol_02128	KYM75980	scaffold88	KQ976736	+	23066..23617,24254..25047,25680..25875,27374..27859,28859..29645,30516..30802,31453..31878,32607..34016
Acol_02129	KYM90923	scaffold112	KQ976409	-	414346..415754,415950..416583
Acol_02130	KYM89649	scaffold12	KQ976417	+	1583916..1583969,1584187..1584256,1584599..1584687,1584709..1584873
Acol_02131	KYM83337	scaffold189	KQ976490	-	287503..287606,289158..289364,295353..295520,307224..307419
Acol_02132	KYM81499	scaffold229	KQ976533	-	598378..598565,598723..598934,599048..599264,599404..599512,599633..600058,600140..600520,600869..600949
Acol_02134	KYM82855	scaffold200	KQ976504	-	5482..5564,5839..6036,7596..7665
Acol_02135	KYM91155	scaffold111	KQ976408	-	275923..276048,276600..276688,277159..277277,278096..278274,278642..278996,279687..279959,280579..280668,282815..282993,285519..285737,293753..293957,295210..295220,298982..299065,299131..299343
Acol_02136	KYM85098	scaffold155	KQ976455	+	1462314..1462371,1462967..1463341,1463672..1464045,1464157..1464262,1464610..1465051,1465324..1466731
Acol_02137	KYM92309	scaffold105	KQ976401	+	42282..42366,42544..43021,43422..43502,43579..43924
Acol_02138	KYM79126	scaffold321	KQ976619	+	509376..509459,509711..509987,510087..510442,510540..510842
Acol_02139	KYM81164	scaffold238	KQ976542	-	2976589..2976822,2976938..2976985,2984828..2984878,2985885..2985920,2989808..2989982,2992643..2992788
Acol_02140	KYM85802	scaffold15	KQ976449	-	462928..463074,463612..463740,463906..464247,464425..464445,464503..464553
Acol_02141	KYM86746	scaffold140	KQ976439	-	1519047..1519136,1519317..1519445
Acol_02142	KYM92352	scaffold105	KQ976401	-	666279..666402,666498..666566,666632..666792,728388..728459,728487..728636,729669..729755
Acol_02143	KYM81824	scaffold225	KQ976529	+	1336593..1336607,1337420..1338235,1338341..1339012
Acol_02144	KYM77980	scaffold46	KQ976691	-	984948..985249,987447..989017,989446..990176,990599..990676
Acol_02145	KYM78583	scaffold38	KQ976662	+	4839470..4839610,4839952..4840010,4840292..4840433,4840707..4840871,4841213..4841309,4844961..4845109,4845497..4845555,4845739..4845880,4845982..4846146,4846500..4846646
Acol_02146	KYM76135	scaffold87	KQ976735	-	126815..127090,136773..136808,136935..136976,145176..145235
Acol_02147	KYM81664	scaffold226	KQ976530	+	402509..402698,405783..405965,406875..407106,407771..408124,409123..409310,409435..409796
Acol_02148	KYM93213	scaffold1	KQ976394	+	2312902..2312965,2314286..2314381,2317398..2317594,2318944..2319085,2319171..2319541,2319633..2319971,2320074..2320548,2320631..2320960,2321035..2321340,2321443..2322069,2322539..2323392
Acol_02149	KYM77724	scaffold47	KQ976692	-	1890780..1890879,1891178..1891386,1891511..1891750,1891835..1892126,1892280..1892452,1892884..1892960,1893215..1893398
Acol_02151	KYM88790	scaffold125	KQ976423	+	922648..923050,923483..923819,923901..924159,924301..924446,924522..924627
Acol_02152	KYM86098	scaffold146	KQ976445	-	630438..630654,630759..630808
Acol_02153	KYM81296	scaffold235	KQ976539	+	100025..100096,100312..100407
Acol_02154	KYM78316	scaffold38	KQ976662	-	460557..460601,460681..460846,461429..462372
Acol_02156	KYM87334	scaffold135	KQ976433	-	861859..861996,862345..862407,913550..913817,913892..914130,914207..914416,914508..914744,914837..915045,915129..915344,915645..915789,916202..916276
Acol_02157	KYM77579	scaffold5	KQ976695	+	533031..533155,534205..534256,534357..534887
Acol_02158	KYM80192	scaffold27	KQ976574	+	1769680..1769788,1792918..1793100,1793255..1793649
Acol_02160	KYM91847	scaffold109	KQ976405	-	190818..191003
Acol_02161	KYM77728	scaffold47	KQ976692	+	1939929..1940012,1940797..1940886,1941317..1941847
Acol_02166	KYM82798	scaffold203	KQ976507	+	95210..95297,95361..95536,96002..96190,96268..96559,96643..96770,96797..96856,97598..97722,97794..97891,97966..98096,98200..98337
Acol_02167	KYM86602	scaffold141	KQ976440	+	2263600..2263667,2263750..2263857,2264315..2264480
Acol_02168	KYM79153	scaffold32	KQ976618	+	369294..369503,369537..369602,369623..369775
Acol_02169	KYM82264	scaffold210	KQ976514	+	1538733..1538817,1541822..1541880,1542278..1542500,1543125..1543336,1543509..1543659,1543777..1543832,1546320..1546601,1546677..1546841,1546901..1547032
Acol_02171	KYM86762	scaffold140	KQ976439	+	1771036..1771104,1771484..1772044,1772344..1772452,1772629..1773002,1773275..1773643,1773910..1774068
Acol_02173	KYM79249	scaffold32	KQ976618	-	2083535..2083658,2083708..2083781
Acol_02174	KYM79794	scaffold277	KQ976582	-	588305..588481,591963..592127
Acol_02175	KYM82225	scaffold210	KQ976514	+	560264..560440
Acol_02176	KYM84413	scaffold163	KQ976464	+	133995..134223,134441..134916,135462..135639,135721..135894,136433..136662,136996..137151
Acol_02177	KYM92699	scaffold102	KQ976398	-	398359..398821,398906..399020,399102..399325,399386..399621
Acol_02179	KYM88545	scaffold126	KQ976424	-	5874400..5874580,5877571..5877813,5877942..5878134,5879838..5879947,5880017..5880162,5890713..5891149,5904746..5904852,5924769..5924939,5926048..5926293,5929000..5929192,5930098..5930207,5930373..5930518,5930831..5931079,5931463..5931666
Acol_02180	KYM87281	scaffold135	KQ976433	-	77537..78739,78819..78982,79053..79350,79547..79708,80458..80595,80689..80751,82033..82080
Acol_02181	KYM82136	scaffold216	KQ976519	+	452777..454028,454121..454294,454370..454762,454884..455210,455295..455589,455672..456131,456237..456767,456823..456929,457267..457369
Acol_02182	KYM84432	scaffold163	KQ976464	-	534613..534808,534907..535006,535208..535378,535483..535619,535856..536071,536132..536205
Acol_02183	KYM92501	scaffold105	KQ976401	+	3184880..3185275,3185679..3186364,3186484..3187573,3187663..3188097
Acol_02184	KYM80329	scaffold27	KQ976574	-	3168168..3168289,3168805..3169261,3170061..3170373,3170519..3170559
Acol_02185	KYM81085	scaffold238	KQ976542	-	1108455..1109161,1109614..1110120,1112990..1113096,1115244..1115419,1120163..1120441,1120728..1120817,1121001..1121077,1122867..1123157,1130594..1130771
Acol_02186	KYM82200	scaffold215	KQ976518	-	108589..109116,109366..110124
Acol_02187	KYM85719	scaffold150	KQ976450	-	1723249..1723420,1723518..1723636,1766141..1766173
Acol_02188	KYM80464	scaffold261	KQ976565	-	433316..433587,433658..433836,433953..434385,435106..435220
Acol_02189	KYM85000	scaffold155	KQ976455	+	157905..158039,158205..158431,158510..158727,178823..179223,179412..179496,179759..180087
Acol_02190	KYM92787	scaffold102	KQ976398	+	1859894..1860170,1860837..1861257,1863673..1863695,1866025..1866153,1866257..1866532,1866904..1867381,1868082..1868181,1868370..1868495,1869110..1869260,1877423..1877517,1878049..1878157,1878383..1878536,1879600..1879744
Acol_02191	KYM85180	scaffold155	KQ976455	+	2754119..2754189,2766948..2767045,2768582..2769096
Acol_02193	KYM92341	scaffold105	KQ976401	+	396811..396898,399836..399936,400051..400477,400628..400869,401075..401293
Acol_02194	KYM87616	scaffold133	KQ976431	+	59673..59786,89696..90019,91143..91289
Acol_02195	KYM79160	scaffold32	KQ976618	+	471722..471943,473628..473757,473962..474111,474333..474421,474684..474827
Acol_02197	KYM91170	scaffold111	KQ976408	+	568529..568609,569019..569192,569293..569548,569899..570003,570084..570268,570752..570976,571369..571434,571677..571821,571895..572072,572202..572331
Acol_02199	KYM90411	scaffold116	KQ976413	-	635243..635628,635848..636640,641931..642149
Acol_02200	KYM80116	scaffold27	KQ976574	-	388082..388372,389072..389368,389624..389985,390643..391234,391427..391631,391808..392193,395070..395333,397324..397658,397912..398402,400220..400500,400886..400967,405484..405629,407015..407122,407566..407655,408551..408686,408869..408950,409175..409328,410281..410461,411872..411942,412155..412343
Acol_02201	KYM93231	scaffold1	KQ976394	+	2608605..2608923,2608996..2609897
Acol_02202	NA	scaffold1	KQ976394	-	237654..238904
Acol_02204	KYM77510	scaffold51	KQ976697	-	4861..5024,5393..5645,5708..5734,6281..6382
Acol_02205	KYM80290	scaffold27	KQ976574	-	2867715..2868032,2868101..2868334,2868412..2868580,2868648..2868760,2869010..2869144,2869608..2869822,2886530..2886659
Acol_02206	KYM78604	scaffold38	KQ976662	+	5035828..5036220,5036761..5036814,5036925..5037110,5037202..5037443,5037524..5037692,5037779..5037919,5038425..5038544,5038626..5038748
Acol_02207	KYM87039	scaffold137	KQ976435	+	296089..296242,296327..296539,296731..296951,297388..297515,297638..297911,298019..298232,298332..298422,298722..298892,299021..299274,299362..299555,299629..299907,300151..300351,300457..300673,301124..301487,301837..301906,302004..302403,302475..302608,302670..302762,303066..303244,303307..303409,303549..303739,304029..304199,304266..304522,304596..304756
Acol_02208	KYM78901	scaffold332	KQ976628	-	26089..26161,26525..26700,27067..27336,27498..27795,28240..28768,28955..29187,29277..29539,32243..32464,34371..34538,34720..34876,37035..37222,37307..37443,37829..37913
Acol_02209	KYM79951	scaffold275	KQ976580	+	805243..805289,805423..805861
Acol_02210	KYM77078	scaffold6	KQ976705	-	74034..74189,74253..74318,74856..74882,75727..75855,75982..76101,76192..76296,76426..76524,76601..76693,79312..79408,79458..79663,79704..79748,80996..81115,81378..81476,81556..81588
Acol_02211	KYM81865	scaffold224	KQ976528	-	650431..651375,651919..652155,652267..652452,652563..652771,652853..653216,653302..653449,653539..653895,654044..654221,654308..654397,654548..654780,654853..655056,655129..655337,655496..655651,655741..656006,656112..656235,656298..656427,656526..656720,656803..657015,657094..657329,657417..657635,657723..657857,657927..658137,658205..658391,658499..658610,659108..659221
Acol_02212	KYM92293	scaffold106	KQ976402	-	186539..186657,186949..187132,187252..187420,192090..192265,200548..200637,201201..201276,201581..201750,204518..204640,204702..204767,204829..204912,205351..205398,205558..205656,205735..205902,206047..206142,213609..213731
Acol_02213	KYM75688	scaffold9	KQ976738	-	1563185..1563343,1563434..1563559,1563643..1563940,1564010..1564524,1564827..1564965,1565062..1565196,1565315..1565574,1566012..1566892,1568353..1568434
Acol_02214	KYM76260	scaffold83	KQ976731	-	828061..828269,836079..836207,841474..841654,842503..842979
Acol_02215	KYM80312	scaffold27	KQ976574	+	3043238..3043471,3043652..3043729,3045352..3045591,3045677..3045857,3045960..3046687,3046759..3047034,3047284..3047623,3047702..3048496,3048622..3048833
Acol_02216	KYM76617	scaffold78	KQ976725	-	1353523..1353661,1353808..1353849,1353929..1354131,1354436..1354675,1354873..1355294,1355438..1355650,1356037..1356276,1356906..1357044,1357637..1357826,1358703..1358861,1359246..1360327,1360522..1361241
Acol_02217	KYM76071	scaffold88	KQ976736	+	1702126..1702167,1702671..1702976,1703543..1703992,1704199..1704289,1704364..1704639,1704856..1705160,1705391..1705769,1705950..1706212
Acol_02218	KYM86405	scaffold142	KQ976441	-	633188..633346,635056..635311,635698..635747,635783..635908
Acol_02219	KYM80010	scaffold274	KQ976579	-	1057065..1057273,1064697..1065216
Acol_02220	KYM88280	scaffold126	KQ976424	-	1333996..1334350,1352632..1353017
Acol_02221	KYM79371	scaffold30	KQ976604	+	623202..623325,623746..623771,623999..624202
Acol_02222	KYM89934	scaffold12	KQ976417	+	7601423..7601504,7601846..7602261,7602541..7602956,7607260..7607333,7609585..7609769,7609965..7610148,7610341..7610446,7614288..7614420,7614532..7614785,7614876..7615098
Acol_02223	KYM83487	scaffold187	KQ976488	+	23562..23702,23828..24028,24162..24444,26416..26678,26772..27161,31285..31413
Acol_02224	KYM92581	scaffold105	KQ976401	-	4028078..4028357,4028406..4028566,4029086..4029170,4029240..4029406,4029518..4029730,4032950..4032954,4033290..4033487,4033607..4033885,4034604..4034802,4035155..4035317,4035435..4035545,4035745..4035897,4036370..4036493,4037663..4037753
Acol_02225	KYM79435	scaffold297	KQ976601	+	124003..124110,124283..124469,124569..124951,125142..125588,125671..125807,125889..126006,128468..128581,128703..128795,129024..129219,129365..129502,129630..129701,130224..130298,131303..133836
Acol_02226	KYM83069	scaffold198	KQ976500	+	2330864..2331006,2342698..2342842,2343817..2344120,2346802..2347101,2349406..2349563
Acol_02227	KYM77217	scaffold55	KQ976701	-	52918..53405,53506..53661,53918..54231,54470..54861
Acol_02228	KYM81413	scaffold233	KQ976537	+	1295626..1295776,1296248..1296457,1296528..1296740,1296887..1296999,1297397..1297633
Acol_02230	KYM77355	scaffold55	KQ976701	-	2365449..2365958,2366476..2366574
Acol_02231	KYM76295	scaffold83	KQ976731	-	1414215..1414323,1414800..1415181,1415307..1415409,1416652..1416723
Acol_02232	KYM78648	scaffold36	KQ976647	+	63354..63422,63620..63825,77865..78037,79003..79146,82641..82932,95382..95582,100514..101096
Acol_02235	KYM91235	scaffold111	KQ976408	+	2056444..2056485,2056553..2056588,2057541..2057600,2058287..2058385,2058397..2058507
Acol_02236	KYM78234	scaffold40	KQ976673	+	10882..10911,11387..11493,11777..11975,22937..22975,23081..23346,27395..27553,31025..31194,34236..34444
Acol_02237	KYM92793	scaffold102	KQ976398	+	1987078..1987358,1988573..1988999,1989599..1989764,1989907..1990084,1990672..1990837,1990942..1993998
Acol_02238	KYM88549	scaffold126	KQ976424	+	5914994..5915206,5915532..5915780,5916312..5916457,5916597..5916706,5917290..5917494,5917980..5918231,5920308..5920484,5920577..5920661
Acol_02239	KYM84612	scaffold162	KQ976463	+	536204..537006,548873..548969,552491..552975,557460..557993,558200..558299,559111..559224,559378..559533,563025..563489
Acol_02240	KYM89856	scaffold12	KQ976417	-	6223558..6224058
Acol_02241	KYM82877	scaffold200	KQ976504	-	195318..195418,195552..195639
Acol_02242	KYM81280	scaffold236	KQ976540	+	1367642..1367755,1367787..1367858
Acol_02243	KYM82925	scaffold200	KQ976504	-	776438..776569,776673..776823,777259..777425,778463..778628,778900..779114,779383..779529,779653..779903,779971..780286
Acol_02244	KYM78907	scaffold331	KQ976627	-	43875..43999,44084..44256,44369..44480,44923..45118
Acol_02245	KYM79884	scaffold276	KQ976581	-	331849..332095,332204..332436,332560..332735,332809..332987,333151..333246,333355..333585,334018..334118
Acol_02246	KYM91131	scaffold111	KQ976408	-	36126..36836,36906..36988,38316..38705,38847..42096,42236..42402,42645..42808,43080..44552,44624..44841,44927..45438,45511..45742,45821..47575,47646..47747
Acol_02247	KYM85799	scaffold15	KQ976449	+	393698..393739,395155..395253,396455..396651,400000..400112,439448..439614,439721..439744,450717..450785
Acol_02248	KYM80104	scaffold27	KQ976574	-	313812..314023,314531..314635,314927..314984
Acol_02249	KYM78838	scaffold344	KQ976637	-	155716..155808,155972..156043
Acol_02250	KYM84659	scaffold161	KQ976462	-	495485..495813,495909..496063,500520..500935,501297..502577
Acol_02251	KYM81382	scaffold233	KQ976537	+	661801..661929,662122..662193,662273..662689,662936..663166,663766..664278,665427..665668,665984..671510,671610..672063,672291..672388,672492..672620,672724..672842,673154..673172
Acol_02252	KYM92236	scaffold107	KQ976403	+	4181747..4181830,4182780..4182978,4188702..4188808,4191181..4191300,4192546..4192570,4194206..4194381
Acol_02253	KYM77159	scaffold58	KQ976703	+	1193041..1193074,1194264..1194616,1194748..1194931,1194998..1195330,1195415..1195621,1195717..1196141,1196214..1196431,1196543..1196745,1196840..1197105,1197535..1197616,1197729..1197910,1210898..1210974,1211433..1211640,1211775..1211870,1227235..1227357,1232463..1232553,1233419..1233420,1234678..1234936,1236958..1237076,1237112..1237219
Acol_02254	KYM80080	scaffold270	KQ976575	+	22130..22312,22413..22544
Acol_02256	KYM77949	scaffold46	KQ976691	-	677488..678140,678556..679261
Acol_02257	KYM82278	scaffold210	KQ976514	+	1715898..1716136,1716221..1716667,1716738..1716912,1717042..1717260,1717378..1717745,1717867..1718052,1718129..1718357
Acol_02259	KYM81167	scaffold238	KQ976542	-	3037909..3037968,3038026..3038202
Acol_02260	KYM92411	scaffold105	KQ976401	-	1421091..1421328,1422039..1422190,1429520..1429528
Acol_02261	KYM82364	scaffold21	KQ976513	+	955377..955754
Acol_02262	KYM88844	scaffold125	KQ976423	+	2362144..2362365,2412455..2412721,2412999..2413403
Acol_02263	KYM78203	scaffold41	KQ976681	+	1564924..1565052,1565065..1565161,1565899..1565955,1566004..1566125,1566296..1566421
Acol_02264	KYM76003	scaffold88	KQ976736	-	717080..717355,720468..720658,722479..722613,723152..723309,737627..737754
Acol_02265	KYM85316	scaffold153	KQ976453	-	407842..408069,408814..409183,418784..418806
Acol_02266	KYM84100	scaffold166	KQ976467	-	106292..107329
Acol_02267	KYM79697	scaffold282	KQ976588	-	79840..79862,79935..80064,80495..81053,81133..81375,81499..81786,81954..82197,82455..82584,82978..83049
Acol_02268	KYM86030	scaffold146	KQ976445	+	118238..118380,141818..141994,142294..142677,143008..143260,143694..144050,144751..145002,145242..145487
Acol_02270	KYM76054	scaffold88	KQ976736	+	1526104..1526463
Acol_02271	KYM76074	scaffold88	KQ976736	+	1724095..1724168,1724506..1724845
Acol_02272	KYM75696	scaffold9	KQ976738	-	1745355..1745625,1746418..1746536,1746800..1746955,1747092..1747192,1749531..1749699,1749781..1749926,1750475..1750717,1752541..1752648,1753772..1753982,1754209..1754382,1754556..1754863,1764443..1764533
Acol_02273	KYM78070	scaffold45	KQ976690	-	929192..929649,929738..929873
Acol_02274	KYM79243	scaffold32	KQ976618	-	1947112..1947182,1947786..1948332
Acol_02275	KYM79718	scaffold281	KQ976587	+	560693..561033,561437..561667,562110..562441,562952..563534,564016..564657,565338..566013
Acol_02276	KYM87081	scaffold137	KQ976435	-	717995..718177,720972..721058,721098..721163,792389..792526
Acol_02277	KYM92210	scaffold107	KQ976403	-	3160330..3160926
Acol_02278	KYM83751	scaffold18	KQ976480	+	1200015..1200357,1200381..1200610,1200910..1201005,1201139..1201300,1201832..1201873,1202153..1202383
Acol_02279	KYM77814	scaffold47	KQ976692	-	3590050..3590200,3590293..3590427,3590886..3591314,3591549..3591732,3592632..3592820,3596436..3596833,3619621..3619786,3620234..3620474,3621280..3621405
Acol_02280	KYM86585	scaffold141	KQ976440	+	1794818..1794944,1795286..1795506,1795581..1795728,1795803..1795867
Acol_02281	KYM89682	scaffold12	KQ976417	-	2654132..2654283,2655582..2655766,2655847..2656068,2656147..2656414,2656842..2656971,2657046..2657174,2657238..2657458,2658477..2658697,2658760..2658871,2659122..2659798,2660541..2660719
Acol_02282	KYM78747	scaffold35	KQ976641	-	828027..828110,828281..828484,828546..828613,828941..828982,829953..830078,830543..830900
Acol_02283	KYM79840	scaffold277	KQ976582	+	1444752..1444928,1445073..1445141,1445462..1445521
Acol_02284	KYM80286	scaffold27	KQ976574	-	2851744..2852151,2852240..2852590,2852746..2852832,2852914..2853045,2853126..2853245
Acol_02285	KYM81857	scaffold224	KQ976528	-	582141..582285,582649..582814,582958..583110,583181..583316,583405..583536,583666..583953,584569..584703
Acol_02287	KYM80818	scaffold250	KQ976554	-	378765..379169,379244..379590,379758..379914
Acol_02289	KYM78450	scaffold38	KQ976662	+	2842400..2842425,2842501..2842696
Acol_02290	KYM77506	scaffold52	KQ976698	-	1820620..1821638,1822282..1822420
Acol_02291	KYM88364	scaffold126	KQ976424	-	2559504..2559744,2560617..2560801,2560997..2561081,2561438..2561598
Acol_02292	KYM87308	scaffold135	KQ976433	-	456844..457145,457471..457647,457827..457915,458030..458100,459289..459404,459596..459981,460083..460192,460376..460465,463511..463700,464688..464920,465137..465407,465699..465871
Acol_02293	KYM81373	scaffold233	KQ976537	-	600446..600561,600658..600930,601677..601867,602023..602147,602370..602835,602920..603234,603401..605191,605253..605930,606012..606164,606232..606407,606481..607770,607847..608328,608400..608568
Acol_02294	KYM77745	scaffold47	KQ976692	-	2236653..2236985
Acol_02295	KYM80472	scaffold261	KQ976565	+	469853..469924,470471..470621,471370..471471,473728..473831
Acol_02297	KYM76777	scaffold70	KQ976717	-	109440..109562,109882..110018,110086..110221,110306..110512,110613..110751,110838..111273,111364..111534,111789..111902,111975..112611,112844..113260,114484..114636,114784..115039,115194..115488,115555..115741,116019..116167,116267..116426
Acol_02298	KYM85109	scaffold155	KQ976455	-	1576815..1576912,1577201..1577378,1577706..1577804,1577901..1577942,1578019..1578021
Acol_02299	KYM86560	scaffold141	KQ976440	+	1351329..1351589,1351673..1351919,1351983..1352158,1354523..1354771
Acol_02300	KYM88515	scaffold126	KQ976424	-	5295781..5300535
Acol_02301	KYM91421	scaffold110	KQ976407	-	680027..680213,680631..680807,680885..681762
[truncated: 12,346 more rows]

## Sheet: Tsep
gene name	protein acc.	scaffold name	nucleotide acc.	strand	exon coordinate
Tsep_00001	KYN33722	scaffold69	KQ981897	-	1806784..1806879,1806911..1806979,1807122..1807163
Tsep_00002	KYN32331	scaffold8	KQ981953	+	648893..649155,649558..649723
Tsep_00003	KYN37751	scaffold32	KQ981693	+	3227920..3228095,3229881..3230345,3231839..3232028,3233157..3233348
Tsep_00004	KYN37381	scaffold35	KQ981713	+	387552..387719,387791..387966,388129..388263,388601..388808
Tsep_00005	KYN33034	scaffold73	KQ981920	-	986720..987055,987130..987152,988056..988182,1079121..1079267,1079504..1081275,1081398..1081548
Tsep_00006	KYN44656	scaffold11	KQ981208	+	307812..307914,308022..308208,308281..308491,308561..308695,308782..309000,309089..309324,309413..309625,309713..309907,310020..310149,310218..310341,310452..310717,310822..310977,311056..311264,311334..311537,311610..311842,311997..312086,312349..312526,312654..313010,313100..313247,313346..313709,313785..313993,314113..314298,314419..314655,314782..314847
Tsep_00007	KYN33240	scaffold70	KQ981906	+	627182..627510,627845..628442
Tsep_00008	KYN36552	scaffold383	KQ981733	-	100444..100703,100772..100908,100999..101407,102318..102468
Tsep_00009	KYN45402	scaffold100	KQ981163	-	292780..292809,292876..293016,295609..295653,296489..296569,296858..296869
Tsep_00010	KYN34543	scaffold60	KQ981856	-	2898847..2898938,2899379..2899587,2899673..2899781,2900041..2900162,2900250..2900569
Tsep_00011	KYN36348	scaffold40	KQ981744	+	2679648..2679732,2679797..2679919,2680046..2680251,2680322..2680566,2680661..2680893,2680961..2681160,2681339..2681482
Tsep_00012	KYN37270	scaffold36	KQ981720	-	636163..636207,636925..637853,638187..638325,638425..638476,638904..639058,653753..653919,653998..654422,654498..654649,654805..655655,655919..655988
Tsep_00013	KYN35271	scaffold53	KQ981820	-	2379231..2379465,2379849..2380041,2381970..2382024,2382279..2382341,2383851..2383898
Tsep_00014	KYN37353	scaffold35	KQ981713	+	156963..157067,157181..157426,157856..157972,158075..158254,158335..158785,158854..158966,159066..159164,159408..159470,159774..159926,159997..160164,160236..160399,160596..160890,163019..163224,163333..163672,163763..164341,164444..164601,164706..164878,164970..165142,165278..165349,166159..166341,166616..166738,167371..167611,167695..167845,167943..167992,168062..168179,168256..168472
Tsep_00015	KYN31299	scaffold87	KQ981979	-	712246..712415,712690..712903
Tsep_00016	KYN32137	scaffold80	KQ981954	-	1641162..1641253,1641757..1641830,1644960..1645143,1645764..1645899
Tsep_00017	KYN31390	scaffold87	KQ981979	-	2304217..2304590,2304805..2305054
Tsep_00018	KYN33820	scaffold68	KQ981891	+	1072693..1072722,1072767..1072845,1073163..1073267,1078001..1078136,1080816..1081020,1081062..1081104,1089068..1089114,1089858..1089926,1090142..1090178,1094276..1094448
Tsep_00019	KYN40780	scaffold197	KQ981515	+	144186..144233,144549..144622,145051..145501,145587..146081,146188..146193,146214..146505,147080..147331,147533..147603,147905..148084
Tsep_00020	KYN37376	scaffold35	KQ981713	+	335835..335921,335952..336140
Tsep_00021	KYN40301	scaffold20	KQ981523	-	4352824..4353572,4356183..4356666
Tsep_00022	KYN38965	scaffold243	KQ981629	+	124477..124586,124841..124991
Tsep_00023	KYN43191	scaffold134	KQ981285	-	530441..530821,531097..531348,531668..532005,532428..532705,534513..534648,534775..534932,535111..535177,536114..536261,536580..536651,536868..536966,538429..538503,538972..539052,541470..541793,542389..542796,542907..543446,543989..544175,546126..546367,547182..547478,547779..548140,548803..549394,549586..549790,549971..550338,551329..551457,551932..552198,553818..554152,554411..554922,555787..5…
Tsep_00024	KYN32280	scaffold80	KQ981954	+	3075419..3075633,3076031..3076314,3077103..3077225,3079219..3079452,3079740..3079975,3080023..3080202
Tsep_00025	KYN44181	scaffold123	KQ981253	-	94802..94954,97700..97906,101320..101649,101793..101911,101986..102145,102653..102904,103292..103555,105391..105633,105741..106018,114668..114857,147552..147638
Tsep_00026	KYN45040	scaffold108	KQ981200	-	583963..584102,584635..584767,618205..618357
Tsep_00027	KYN32988	scaffold73	KQ981920	+	191212..191311,195755..195859,197219..197323,226217..226293,226766..227141,227320..227555,227738..227931,228117..228359,228435..229911
Tsep_00028	KYN33799	scaffold68	KQ981891	+	339234..339296,341099..341244,342458..342611
Tsep_00029	KYN38225	scaffold29	KQ981673	-	979498..980192,980334..980661,980911..981419,981543..981699,981785..981945,982068..982176,982862..983207,990331..990530
Tsep_00030	KYN34545	scaffold60	KQ981856	+	2908154..2908203,2908612..2908807,2909132..2909359,2910552..2910836,2911350..2911634,2911725..2911917,2912137..2912438
Tsep_00031	KYN31228	scaffold88	KQ981986	-	876486..876954,877497..878373,880714..880873
Tsep_00032	KYN33369	scaffold7	KQ981905	+	734774..734953,735032..735142
Tsep_00034	KYN43005	scaffold14	KQ981305	+	4105681..4105893
Tsep_00035	KYN43581	scaffold13	KQ981276	-	1770760..1770931,1770990..1771123,1771406..1771593,1773874..1774091,1775213..1775289,1775534..1775564,1776673..1776809,1776882..1776972,1777127..1777291,1777439..1777700,1778283..1778400,1779044..1779163,1779423..1779475,1781190..1781338,1781737..1781873,1781962..1782052,1782359..1782529,1782620..1782881,1783043..1783160,1783251..1783370,1783697..1783840
Tsep_00036	KYN38099	scaffold30	KQ981677	+	177417..177495,177660..177904,178007..178120,178978..179244
Tsep_00038	KYN35408	scaffold52	KQ981810	+	600019..600099,600198..600357,601820..601994,602187..602349
Tsep_00039	KYN33575	scaffold7	KQ981905	+	3879342..3879476,3879658..3880141,3880731..3881068,3881368..3881783,3881866..3882118
Tsep_00041	KYN44553	scaffold112	KQ981215	-	752395..752778,753448..753711,753800..753991,754449..754621,754813..754929,755108..755362,755517..756386,756500..756695,756792..756886,756952..757035,762430..762502
Tsep_00042	KYN41732	scaffold172	KQ981430	-	1010336..1010440,1011777..1011869,1012322..1012391,1012601..1012803
Tsep_00043	KYN50731	scaffold1664	LKEZ01012219	+	472..933
Tsep_00044	KYN37745	scaffold32	KQ981693	+	3151946..3152238,3152948..3153601,3153738..3153910,3154014..3154066,3154727..3155021,3156199..3156429,3156516..3156701,3156778..3156815
Tsep_00046	KYN30773	scaffold9	KQ981993	+	219483..219615,219918..220387,221259..222074
Tsep_00047	KYN32452	scaffold8	KQ981953	+	3099577..3099726,3101778..3104138,3104273..3104338,3105449..3105661
Tsep_00048	KYN38425	scaffold289	KQ981672	-	144299..144505,144667..144705
Tsep_00049	KYN36705	scaffold37	KQ981727	+	1408588..1408827
Tsep_00050	KYN40116	scaffold200	KQ981524	+	12376..12777
Tsep_00051	KYN34215	scaffold62	KQ981864	-	1121900..1121988,1122154..1122369,1122480..1122587,1122673..1122971,1123088..1123176,1123257..1123544,1123655..1123819,1124080..1124211,1124368..1124453,1124546..1124716,1126741..1126906
Tsep_00052	KYN32998	scaffold73	KQ981920	+	347358..347558
Tsep_00053	KYN40747	scaffold2	KQ981522	-	2668714..2669193,2673008..2673565,2674393..2674614,2674788..2674896,2675042..2675182,2675290..2675444,2676130..2676475,2676754..2676980
Tsep_00054	KYN44361	scaffold115	KQ981225	-	27285..27333,27403..27611,27696..27843,27932..28092,28448..29055,29130..30054,31340..31394,33923..34110,34402..34659,36615..38838,39057..39196,39411..39599,39681..39833,40073..40375,41979..42365,42572..42835,46810..46989,49741..49908,73567..73622,75217..75313,79716..79865,108312..109103
Tsep_00055	KYN39537	scaffold22	KQ981606	+	3053111..3053533
Tsep_00056	KYN31119	scaffold9	KQ981993	+	4803693..4803812,4803904..4804026,4804218..4804301,4804407..4804602,4804687..4804849,4805040..4805250,4805437..4805724,4805931..4806200
Tsep_00057	KYN34662	scaffold60	KQ981856	+	5164072..5164327,5169815..5170015,5171668..5171746,5172892..5172965,5175551..5175909
Tsep_00058	KYN41541	scaffold181	KQ981458	+	60441..60872
Tsep_00059	KYN38377	scaffold29	KQ981673	+	3219381..3219436,3219800..3219906,3220478..3220776,3221087..3221188
Tsep_00060	KYN44734	scaffold11	KQ981208	-	2131252..2131287,2131364..2131456,2131632..2131757
Tsep_00061	KYN31702	scaffold83	KQ981965	-	995538..995720,996229..996783,996950..997296,998205..998468,998762..999205,999437..999758,1000387..1000524,1000602..1000699,1002142..1002276,1004080..1004195,1004452..1004543,1005155..1005277,1005437..1005541,1008950..1009114
Tsep_00062	KYN31846	scaffold83	KQ981965	-	3263314..3263395,3263565..3263676,3267137..3267347,3267512..3267700,3267797..3268105,3268178..3268365,3268440..3268828,3268923..3269085,3269190..3269488,3269564..3269927,3270040..3270217,3270483..3270500
Tsep_00063	KYN42450	scaffold153	KQ981354	-	18542..18664,19071..19115
Tsep_00064	KYN36151	scaffold410	KQ981751	+	269..1603
Tsep_00065	KYN31124	scaffold9	KQ981993	+	4844761..4845014,4845803..4845917,4846038..4846258,4846356..4846641,4846725..4846913,4848679..4848887,4848984..4849235,4849950..4850043
Tsep_00066	KYN31172	scaffold89	KQ981989	-	1304630..1304818,1305334..1305357,1305607..1305681,1306108..1306278,1306310..1306423,1360768..1360941,1361747..1361785,1362342..1362464,1362525..1362617
Tsep_00067	NA	scaffold245	KQ981631	+	49986..50759
Tsep_00068	KYN41236	scaffold19	KQ981490	+	3453167..3453459,3453549..3454166,3454252..3454550,3455051..3455310,3455392..3455699,3455780..3456117,3456209..3456269,3457237..3457569,3458447..3459358,3459438..3459521,3459580..3459939,3460936..3461822,3461912..3462922,3463175..3463272
Tsep_00069	KYN40378	scaffold20	KQ981523	-	5290429..5290628,5291565..5291760
Tsep_00070	KYN41237	scaffold19	KQ981490	+	3470947..3471185,3473760..3473862,3476117..3476218,3476308..3476484
Tsep_00071	KYN41043	scaffold19	KQ981490	-	257542..257656,257730..257888,257964..258127,258231..258317,258398..258581,259535..259759,260271..260411,260494..260645,261755..261822,261900..261951,262030..262095,262170..262329,262929..263116
Tsep_00072	KYN44883	scaffold11	KQ981208	-	5940432..5940550,5942018..5942237
Tsep_00073	KYN30886	scaffold9	KQ981993	-	1773546..1774039,1774128..1774776,1774962..1775699
Tsep_00074	KYN34042	scaffold634	KQ981867	-	165950..166063,172660..172713
Tsep_00075	KYN33607	scaffold7	KQ981905	-	4269094..4269170,4269447..4269681,4272243..4272376,4276190..4276325,4286539..4286744,4327086..4327167
Tsep_00076	KYN32699	scaffold78	KQ981940	-	516395..516469,516505..516516
Tsep_00077	KYN30825	scaffold9	KQ981993	+	694572..695050,695307..695703,695780..696319
Tsep_00078	KYN40486	scaffold20	KQ981523	-	6679503..6679706,6679775..6679966,6680114..6680331,6680417..6680547,6680688..6680834,6680915..6684900,6684970..6685179,6686341..6686385
Tsep_00080	KYN44109	scaffold126	KQ981261	+	463679..463995,464108..464309,464398..464658
Tsep_00081	KYN45325	scaffold101	KQ981169	+	424688..425148,425251..425647
Tsep_00082	NA	scaffold25	KQ981636	-	1139390..1140046
Tsep_00083	KYN34170	scaffold62	KQ981864	-	432353..432520,432603..432800,433121..433243
Tsep_00084	KYN44459	scaffold114	KQ981219	+	1676751..1676906,1677036..1677071
Tsep_00085	KYN39264	scaffold23	KQ981617	-	233982..234230,243417..243488,249167..249359,251866..252032
Tsep_00086	KYN40919	scaffold194	KQ981505	+	1385..1552,2042..2287,2356..2583
Tsep_00087	KYN44893	scaffold11	KQ981208	-	6107726..6108055
Tsep_00088	KYN32263	scaffold80	KQ981954	+	2930310..2930639,2931531..2931683,2931791..2931991
Tsep_00089	KYN36244	scaffold40	KQ981744	+	915539..915714,917598..917955,919885..924699
Tsep_00090	KYN30356	scaffold99	KQ982031	-	17203..17604
Tsep_00091	KYN38459	scaffold283	KQ981667	+	146088..146153,153508..153558
Tsep_00092	KYN43426	scaffold131	KQ981280	-	1617480..1617631,1617690..1617854,1618053..1618211,1618587..1618813,1618972..1619136,1619212..1619444,1619971..1620162
Tsep_00093	KYN33606	scaffold7	KQ981905	+	4263009..4263225,4267909..4268186
Tsep_00094	KYN37895	scaffold313	KQ981689	+	45728..46151,46499..46792,47355..47434
Tsep_00095	NA	scaffold412	KQ981752	+	30171..30698
Tsep_00096	KYN39606	scaffold22	KQ981606	-	4554542..4554638,4554718..4554845,4555044..4555231,4555736..4555813,4557241..4557379,4557556..4557958,4558066..4558225,4558294..4558441,4558561..4558705,4558775..4559060,4559225..4560095,4560178..4560402,4560499..4560665,4560765..4561035
Tsep_00097	KYN40480	scaffold20	KQ981523	-	6504231..6504365,6506353..6506454,6506863..6506897,6506989..6507010
Tsep_00098	KYN43688	scaffold13	KQ981276	-	3746830..3747106,3747225..3747410,3750421..3750626,3750711..3750841,3754069..3754094,3758721..3758972,3759107..3759289,3759383..3759588,3759997..3760127,3768021..3768235,3768354..3768539,3769413..3769618,3769695..3769817
Tsep_00099	KYN40041	scaffold206	KQ981546	+	114941..115119,116052..116070,116292..116390,117279..117317,117402..117521,117574..117627
Tsep_00100	KYN40709	scaffold2	KQ981522	+	2299016..2300566
Tsep_00101	KYN44349	scaffold116	KQ981229	+	101129..101218,101324..101438,101543..101710,101812..102038,102119..102343,102426..102660,102915..102961,103074..103703
Tsep_00102	KYN41570	scaffold18	KQ981456	-	504077..504271,504344..505132
Tsep_00103	KYN34813	scaffold6	KQ981855	+	1589534..1591089,1591269..1591330,1591404..1591593,1591660..1591820,1593172..1593530,1593614..1593726,1593887..1593994,1594073..1594352
Tsep_00104	KYN39794	scaffold212	KQ981572	+	534479..534835
Tsep_00105	KYN50658	C3420224	LKEZ01003048	+	348..581
Tsep_00107	KYN36162	scaffold41	KQ981750	-	25226..25535,25586..25770
Tsep_00108	KYN35715	scaffold5	KQ981798	+	396316..396567
Tsep_00109	KYN40059	scaffold204	KQ981539	-	38740..39021,39118..39428,39731..39830,40108..40197
Tsep_00110	KYN44885	scaffold11	KQ981208	-	5957647..5958609,5959271..5959515,5961770..5962134,5965008..5965150,5965456..5966250,5966420..5966538,5966773..5966911,5966990..5967370,5967456..5967983,5968156..5968371,5968461..5968544,5968639..5968756,5970179..5970296,5971323..5971400,5971523..5971726,5972365..5972454,5972828..5974472,5975566..5975805,5975886..5976077,5978322..5978369,5978403..5978501
Tsep_00111	KYN39436	scaffold22	KQ981606	+	414586..414710,415060..415153
Tsep_00112	KYN45209	scaffold107	KQ981193	+	1987588..1987756,1989065..1989198,1991127..1991134,1992284..1992347,1998435..1998589,2000457..2000574,2002240..2002348,2008147..2008262,2010353..2010398,2013131..2013138,2013228..2013455,2013757..2013804,2013969..2014017,2019190..2019221,2019708..2020127
Tsep_00113	KYN38006	scaffold31	KQ981685	-	1195041..1195163,1195268..1195455,1207523..1207541
Tsep_00114	KYN31865	scaffold83	KQ981965	+	3539456..3539846,3541004..3542418
Tsep_00115	KYN38728	scaffold25	KQ981636	+	419406..419560,478004..478176,478256..478455
Tsep_00116	KYN45228	scaffold106	KQ981189	+	132889..133006,133362..133625,133704..134098,134182..134425,134507..134583
Tsep_00117	KYN31473	scaffold87	KQ981979	+	3332477..3332548,3333445..3333492,3333714..3333862,3333933..3334065,3334165..3334333,3334461..3334582,3334693..3334827,3334903..3335013
Tsep_00118	KYN34378	scaffold62	KQ981864	-	3599172..3599332,3599591..3599932,3600778..3601070,3601473..3602688,3604765..3604891,3605005..3605130,3606146..3606265,3608275..3608445,3612084..3612122,3612547..3612966,3613058..3613135
Tsep_00119	KYN36425	scaffold40	KQ981744	+	4462337..4462554,4463146..4463342,4463940..4464062,4467409..4467698,4468210..4468414,4468746..4468868,4468985..4469199,4469863..4470196,4470616..4470797
Tsep_00120	KYN44039	scaffold127	KQ981264	-	1218906..1219369,1225020..1225386,1225677..1225856,1225951..1226066,1226506..1226608,1226690..1226848,1228576..1228648,1229466..1229560,1229625..1229752,1230011..1230064,1230146..1230254,1230349..1230501,1230604..1230883,1230971..1231263,1231408..1231526,1231603..1231743,1231825..1232027,1232116..1232407,1232516..1232603,1232760..1232976,1233126..1233295,1233378..1233536,1233621..1233913,1233995.…
Tsep_00121	KYN41700	scaffold172	KQ981430	+	345712..345861,345945..346176,346744..350360,350452..350496,351547..354074,354153..354207,354308..354686,354773..354939,355384..355512
Tsep_00122	KYN32574	scaffold79	KQ981948	+	368482..368580,368664..368856,368952..369084,369165..369309,369404..369828,370658..371093,371162..371278
Tsep_00123	KYN30472	scaffold97	KQ982021	+	1037222..1037460,1043132..1043192,1043238..1043417
Tsep_00124	KYN30526	scaffold97	KQ982021	-	1901506..1901579,1901942..1901975,1902039..1902177,1903483..1903547
Tsep_00125	KYN37783	scaffold32	KQ981693	-	3490766..3490983,3491287..3491436,3491660..3491735,3491811..3491954,3492208..3492434,3492649..3492728,3492930..3493102,3494187..3494410,3494534..3494583,3494808..3494971,3495842..3496207,3496355..3496523,3496690..3496766,3496859..3497380,3497605..3497709,3497804..3498621,3512370..3512697,3512797..3513351,3513918..3514111,3514553..3514744,3514823..3514943,3515077..3515343,3515687..3516039,3525461.…
Tsep_00126	KYN31933	scaffold81	KQ981958	+	381390..381422,400766..400881,401591..401921,402336..402569
Tsep_00127	KYN36706	scaffold37	KQ981727	+	1418097..1418177,1418638..1418769,1452915..1452959,1453048..1453098,1464684..1464728
Tsep_00128	KYN35489	scaffold51	KQ981805	-	947964..948092,948294..948395,948716..948973,950268..950437,951913..952144,952427..952612,952871..952999
Tsep_00129	KYN45224	scaffold106	KQ981189	-	85907..86085,86257..86542,86631..86809,87488..89075
Tsep_00130	KYN31217	scaffold88	KQ981986	+	704647..704826,706090..706276,706354..706462,706536..706761
Tsep_00131	KYN43810	scaffold13	KQ981276	+	6831602..6832074,6832437..6832907,6833295..6833475,6833821..6833974,6834197..6834278,6834501..6834868,6842873..6843019,6844141..6844454
Tsep_00132	KYN35769	scaffold49	KQ981791	+	391676..391849,392146..392391,393003..393214,393438..393659,393990..394216,411251..411426
Tsep_00133	KYN37399	scaffold35	KQ981713	+	815051..815129,815258..815283,815311..815373,865323..865370
Tsep_00134	KYN37691	scaffold32	KQ981693	+	2536482..2536622,2536646..2536666,2537094..2537258,2537579..2537725,2537811..2538073,2538578..2539337,2539490..2540399,2540476..2540622,2540722..2540963
Tsep_00135	KYN32059	scaffold80	KQ981954	+	313189..313491
Tsep_00138	KYN39262	scaffold23	KQ981617	-	111953..112195,117113..117438,117528..117726,119809..119925
Tsep_00139	KYN31098	scaffold9	KQ981993	-	4635103..4635216,4635295..4635410,4635531..4635759,4636130..4636243,4637375..4637488,4637593..4637703,4637808..4637974,4638045..4638153,4638259..4638404,4638739..4638890,4638973..4639245,4639349..4639673,4640171..4640503,4640576..4640903
Tsep_00140	KYN43485	scaffold131	KQ981280	-	2576380..2576610,2577368..2577762,2577887..2578130,2578445..2578755,2578960..2579197,2579274..2579401,2579489..2579987,2580372..2580542,2580679..2580813,2580929..2581027,2583969..2584139
Tsep_00141	KYN33503	scaffold7	KQ981905	-	2934249..2934293,2934386..2934609,2934681..2934808,2934879..2935281,2935358..2935788,2935869..2936172,2936672..2936967,2939635..2939840
Tsep_00142	KYN33740	scaffold69	KQ981897	-	2234714..2235097
Tsep_00143	KYN32085	scaffold80	KQ981954	-	537025..537134,537212..537291,537410..537477,537639..537839,537910..537978,538465..538673,538760..538868
Tsep_00144	KYN34178	scaffold62	KQ981864	+	600355..600602,603540..603666,645308..645313,646217..646291,654081..654146,654290..654304,654501..654545
Tsep_00145	KYN39642	scaffold22	KQ981606	+	5450180..5450267,5450572..5450784,5451066..5451319,5451527..5451673,5451757..5451798
Tsep_00146	KYN42746	scaffold14	KQ981305	+	98901..99059,99492..99692
Tsep_00147	KYN40882	scaffold196	KQ981512	+	1182603..1182711,1183984..1184162,1184252..1184425,1184637..1184804,1184879..1184955,1185038..1185214,1185321..1185456,1185527..1185652
Tsep_00148	KYN41970	scaffold161	KQ981387	-	111857..112022,112148..112320,112402..112598,112842..113043,113109..113351,113467..113622
Tsep_00149	KYN39196	scaffold24	KQ981625	-	2853158..2853283,2926683..2926697
Tsep_00150	KYN38756	scaffold25	KQ981636	+	1267588..1267623,1286827..1286871,1291515..1291592,1294316..1294385,1294524..1294645
Tsep_00152	KYN38065	scaffold305	KQ981682	+	111520..111588,111622..111651,111752..111811,125287..125382
Tsep_00153	KYN45409	scaffold1	KQ981161	-	143292..143453
Tsep_00154	KYN40913	scaffold195	KQ981510	+	41748..41884,42235..42456,42707..42851,43587..43761,44338..44530,44826..45102
Tsep_00155	KYN44965	scaffold109	KQ981204	-	841514..842185,845074..845235,845347..845554,845638..845950,846310..846406,846956..847109,847230..847501,848521..848859,849029..849321,850816..850930
Tsep_00156	KYN34071	scaffold63	KQ981866	-	347534..347758
Tsep_00157	KYN39314	scaffold225	KQ981612	-	92780..93061
Tsep_00158	KYN39618	scaffold22	KQ981606	-	4628084..4628215,4628326..4628547
Tsep_00159	KYN33515	scaffold7	KQ981905	+	3160597..3160692,3163230..3163407,3172363..3172603,3179963..3180068,3180507..3180596,3180690..3180722
Tsep_00160	KYN41982	scaffold161	KQ981387	-	173468..173545,173664..173873,174067..174353,174532..174652,174734..175144,175502..175834,175937..176061,176366..176375
Tsep_00161	KYN35429	scaffold52	KQ981810	+	1336533..1337159,1349940..1350123,1351644..1351837,1351931..1352052,1352304..1352418
Tsep_00162	KYN38597	scaffold27	KQ981656	+	1509808..1509997,1510291..1510466,1510746..1510973,1511099..1511270,1511521..1511747,1511900..1512088
Tsep_00163	KYN40023	scaffold207	KQ981550	-	18685..18908,21569..21759,22026..22201,22372..22580,23844..23938,29992..30092
Tsep_00164	KYN35079	scaffold54	KQ981826	+	11246..11314,11515..11726,12453..12489
Tsep_00165	KYN44535	scaffold112	KQ981215	-	603241..603385,603771..604104,604454..604688,604761..604916,605138..605332,605519..605793,605860..606009,606580..606598
Tsep_00166	KYN32929	scaffold74	KQ981923	+	959812..961152
Tsep_00167	KYN42183	scaffold16	KQ981382	+	2198879..2198969,2201829..2202001
Tsep_00168	KYN41300	scaffold19	KQ981490	+	4206460..4206763,4207075..4207618,4208198..4208523,4208764..4208972,4209087..4209211,4209294..4209503,4209777..4210098
Tsep_00169	KYN43324	scaffold132	KQ981281	+	920955..921182,921902..922003,922098..922235
Tsep_00170	KYN39398	scaffold220	KQ981607	-	639919..640008,640081..640176
Tsep_00171	KYN38820	scaffold25	KQ981636	-	2055275..2055463,2056018..2056573,2056604..2056805,2057159..2057335,2057616..2058460,2059074..2059315
Tsep_00172	KYN36591	scaffold38	KQ981732	+	400847..400960,401245..401334
Tsep_00173	KYN39790	scaffold212	KQ981572	+	400739..400927,401625..401810,402342..402557
Tsep_00175	KYN42349	scaffold16	KQ981382	+	4937846..4937884,4937973..4938077,4938946..4939062,4939225..4939380
Tsep_00176	KYN44856	scaffold11	KQ981208	-	5121433..5121642,5122151..5122411
Tsep_00177	KYN33223	scaffold70	KQ981906	-	257308..257518,258752..258890,259892..259979,260506..260622,260722..260907,264127..264177
Tsep_00178	KYN35296	scaffold53	KQ981820	+	2789652..2789726,2790634..2790738,2791272..2791433,2791523..2791675,2791763..2791909,2792000..2792269,2792347..2793633,2793764..2793946,2794037..2794168,2794247..2794416,2794524..2794707,2794795..2794873,2794979..2795147,2795229..2795306,2795510..2795639
Tsep_00179	KYN44174	scaffold123	KQ981253	+	55168..55916,57047..57206
Tsep_00180	KYN44037	scaffold127	KQ981264	+	1198615..1198956,1239266..1239370,1240461..1240531,1242883..1242963,1242993..1243088,1243669..1243692,1243843..1243899,1245612..1245682,1245717..1245859,1247736..1247809,1247989..1248092,1248118..1248228,1248591..1248716,1249027..1249149,1249264..1249361
Tsep_00181	KYN45372	scaffold101	KQ981169	-	1408455..1408607,1408768..1408974,1409260..1409739,1413990..1414064
Tsep_00182	KYN43702	scaffold13	KQ981276	-	3962937..3963183,3983537..3983745
Tsep_00183	KYN40724	scaffold2	KQ981522	-	2495203..2496573,2496692..2496871,2496953..2497152,2497225..2497357
Tsep_00184	KYN35542	scaffold51	KQ981805	-	2644677..2644717,2644881..2645134,2647423..2647654,2647725..2647894,2647964..2648346,2648438..2648777,2649186..2649684,2649890..2650178,2650251..2650597,2650684..2650802,2651041..2651387,2652411..2652491
Tsep_00185	KYN31218	scaffold88	KQ981986	-	707341..707552,707680..707837,707968..708065,708621..708759,708839..708924,709188..709414,709498..709612
Tsep_00186	KYN40018	scaffold208	KQ981554	-	114627..114793,115005..115137
Tsep_00187	KYN33797	scaffold68	KQ981891	-	326773..327206,327363..327897,328212..328465,329440..329611,329725..329822,329893..330018,330123..330186
Tsep_00188	KYN33323	scaffold7	KQ981905	+	30709..30822,31097..31246
Tsep_00189	KYN43411	scaffold131	KQ981280	-	1274592..1274787,1275282..1275490,1276794..1277008,1278046..1278253,1280232..1280353,1281573..1281743,1282468..1282723,1283444..1283544,1286376..1286481,1291628..1291797,1293715..1293727
Tsep_00190	KYN33712	scaffold69	KQ981897	-	1531876..1531989,1532244..1532336
Tsep_00191	KYN38580	scaffold27	KQ981656	+	753527..753619,755668..755934,792903..793584,794499..794731,795419..795558,796252..796742,797040..797273,797692..797777,797795..797839,799015..799098
Tsep_00193	KYN30817	scaffold9	KQ981993	+	649028..649207,649283..649386,649543..649862,649930..650360
Tsep_00194	KYN32676	scaffold78	KQ981940	-	292148..292300,292416..292688,292816..293103
Tsep_00195	KYN44347	scaffold116	KQ981229	-	92286..92512,93012..93140,93205..93286,93401..93472
Tsep_00196	KYN39490	scaffold22	KQ981606	+	1971415..1971583,1971654..1971926,1972006..1972135,1972213..1972339,1972411..1972585,1972652..1972827
Tsep_00197	KYN38401	scaffold29	KQ981673	+	3377665..3377794,3378613..3378946,3379197..3379505,3379664..3380081,3380162..3380508,3380688..3380934,3381014..3381205
Tsep_00198	KYN37821	scaffold32	KQ981693	+	3825962..3826015,3826061..3826259,3827976..3828080,3828164..3828367,3828448..3828525,3828738..3828889,3829290..3829556,3829646..3829882,3830026..3830217
Tsep_00199	KYN38412	scaffold29	KQ981673	-	3600425..3600625,3621311..3621358,3627747..3627917,3630965..3631111,3695399..3695449,3696461..3696533,3700307..3700338,3700453..3700555,3752019..3752173
Tsep_00200	KYN39265	scaffold23	KQ981617	+	269148..269792
Tsep_00201	KYN34356	scaffold62	KQ981864	-	3395407..3395619,3395681..3395887,3395996..3396126,3396428..3396635
Tsep_00202	KYN36955	scaffold37	KQ981727	+	5895618..5895758,5896238..5896669,5897117..5897362,5897789..5899252
Tsep_00204	KYN38919	scaffold247	KQ981633	+	32291..32527,32818..32955
Tsep_00205	KYN34720	scaffold60	KQ981856	-	6199952..6200092,6200183..6200313,6200387..6200583,6201165..6201299,6201362..6201690
Tsep_00206	KYN43467	scaffold131	KQ981280	-	2414335..2414862,2415708..2415836,2420341..2420508
Tsep_00207	KYN34409	scaffold62	KQ981864	+	4135229..4135445,4135570..4135703,4135891..4136029,4136112..4136327,4136399..4136610,4136797..4137098,4137178..4137410,4137561..4142192,4142257..4142318,4142411..4142509
Tsep_00208	KYN41119	scaffold19	KQ981490	+	1004532..1004697,1005034..1005083
Tsep_00209	KYN40745	scaffold2	KQ981522	-	2659635..2659802,2660040..2660285
Tsep_00210	KYN41128	scaffold19	KQ981490	+	1120494..1120649
Tsep_00211	KYN37048	scaffold37	KQ981727	+	7497505..7497592,7505921..7506066
Tsep_00212	KYN39516	scaffold22	KQ981606	-	2737996..2738561,2738630..2738864,2738945..2739180,2739398..2739629,2739719..2739993,2740083..2740179
Tsep_00213	KYN40715	scaffold2	KQ981522	-	2412680..2412896,2412998..2413194
Tsep_00214	KYN43387	scaffold131	KQ981280	+	888838..889120,889514..889740,890438..890742,890827..891061,891414..891598,892937..893138,893265..893434,893522..893710,893784..893957,894039..894206,894279..894483,894578..894751,894837..894915,895015..895069,895226..895433,895563..895768,895860..896187,896216..896462,896562..896698,896781..896993,897323..897486,897545..897767,897830..897938,898021..898133
Tsep_00215	KYN43153	scaffold134	KQ981285	-	55079..55506,56501..57053,57758..57979
Tsep_00216	KYN33718	scaffold69	KQ981897	-	1707017..1707163,1707338..1707665,1707738..1709016,1709319..1710200,1710344..1710792,1711013..1711174,1711287..1711441,1711639..1711704,1711786..1711839
Tsep_00218	KYN41282	scaffold19	KQ981490	-	4035887..4036747,4036911..4037126,4037536..4037754,4037995..4038120
Tsep_00219	KYN43372	scaffold131	KQ981280	-	711786..712034,712114..712133,722196..722459,723671..723841,724929..725070,726153..726478,726581..726880,727139..727370,727520..727731,727840..727991,728083..728387,728480..728711,728804..729107,729178..729470,729563..730024,730120..730472,779316..779339,780108..780179,789746..789775,793183..793258,793601..793902
Tsep_00220	KYN37892	scaffold313	KQ981689	+	7033..7124,7270..7413,7483..7747,7866..8068,8147..8345,8681..9208,9268..9573,9646..9988,10072..10188,10277..10416,10500..10604
Tsep_00221	KYN39920	scaffold21	KQ981560	+	1197169..1197268,1197387..1197580,1197865..1197975,1198063..1198243,1198310..1198425,1198571..1198717
Tsep_00222	KYN37405	scaffold345	KQ981710	-	2090..2281,2751..2880,3053..3216,3287..3543,4292..4457,4916..5134,5226..5328,5769..5920,11961..12146,12977..13282,13593..13772,14293..14355
Tsep_00223	KYN41877	scaffold168	KQ981414	-	168685..169161,169458..169733,171155..171337,171677..171862,172335..172459,172658..172853,173108..173380,173416..173465,180467..180579,180846..180907,182005..182094,182193..182307,185867..186114
Tsep_00224	KYN35847	scaffold44	KQ981768	-	82021..82072,82210..82309,82422..82488,82688..82813,83042..83240,83489..83659,83990..84144
Tsep_00225	KYN39620	scaffold22	KQ981606	-	4637519..4637675,4637760..4637885,4637999..4638160,4638257..4638395,4638583..4638771,4639190..4639313
Tsep_00226	KYN32441	scaffold8	KQ981953	-	2885697..2885851,2886474..2886536,2886710..2886859,2887361..2887480,2887880..2887986,2888258..2888259
Tsep_00227	KYN38858	scaffold25	KQ981636	-	2499701..2499839,2499989..2500030,2500110..2500312,2500623..2500862,2501051..2501472,2501633..2501845,2502218..2502457,2503099..2503237,2503833..2504022,2504855..2505013,2505396..2506477,2506664..2507383
Tsep_00228	KYN35799	scaffold47	KQ981782	+	249..599,893..988
Tsep_00229	KYN42934	scaffold14	KQ981305	+	2957300..2957467,2957891..2958013,2958722..2959083,2960188..2960356,2960479..2960750,2960910..2961012
Tsep_00230	KYN30922	scaffold9	KQ981993	-	2147311..2147590,2147798..2147916,2148000..2148065,2148168..2148272,2165221..2165269,2165474..2165610,2165684..2165827
Tsep_00231	KYN37095	scaffold37	KQ981727	+	8164144..8164307,8165329..8165460,8166602..8166695,8167895..8167908,8168865..8168889,8183826..8183915,8200304..8200467,8201227..8201412,8202887..8203042,8203466..8203618,8206754..8207018,8207563..8207964,8208243..8208641
Tsep_00232	KYN35007	scaffold560	KQ981837	-	25151..25474,25570..25677,25713..25763,26067..26192,29376..29681
Tsep_00233	KYN42614	scaffold148	KQ981335	+	491644..491752,492068..492360
Tsep_00234	KYN39151	scaffold24	KQ981625	+	2019528..2019968
Tsep_00235	KYN44518	scaffold112	KQ981215	-	446556..446683,446845..447025,447459..447908
Tsep_00236	KYN35645	scaffold51	KQ981805	-	4297016..4297135,4297399..4297603,4298238..4298296
Tsep_00237	KYN42890	scaffold14	KQ981305	+	2551390..2551595,2551782..2551970,2552084..2552250,2552523..2552697,2552817..2553147,2553264..2553449,2553513..2553761,2553841..2553984,2554083..2554232
Tsep_00239	KYN30826	scaffold9	KQ981993	+	697885..698118,698255..698471,698545..698837,698914..699050,699114..699330,699435..699709,699839..700006,700169..700314,700400..700542
Tsep_00240	KYN43146	scaffold135	KQ981288	-	237805..237927,237985..238056,253576..253623,287434..287613
Tsep_00241	KYN35882	scaffold44	KQ981768	+	684382..684446,684654..684789,686436..686613,686748..686914
Tsep_00242	KYN39174	scaffold24	KQ981625	-	2404086..2404284,2404381..2404613,2404695..2404973,2405106..2405307,2405666..2405837,2405953..2406091
Tsep_00243	KYN40061	scaffold203	KQ981537	-	13050..13176,38302..38396
Tsep_00244	KYN41352	scaffold19	KQ981490	-	5034035..5034238,5034287..5034328
Tsep_00245	KYN41764	scaffold171	KQ981427	-	328796..328861,328966..329293,329387..329599,329685..329833,329991..330104,330206..330388,330454..330634,331225..331450,331829..331991,333639..333710
Tsep_00246	KYN39005	scaffold24	KQ981625	+	318912..319045,319122..319362,320000..320518
Tsep_00247	KYN42356	scaffold16	KQ981382	-	5013044..5013168,5014692..5014871,5014957..5015251,5015333..5015460,5015819..5015906,5016145..5016274,5016380..5016542,5016749..5016800,5017020..5017240,5017357..5017615,5017791..5017883
Tsep_00248	KYN44690	scaffold11	KQ981208	+	1018054..1018493,1027062..1027290
Tsep_00249	KYN38679	scaffold258	KQ981644	-	3375..4010
Tsep_00250	KYN50696	C3631428	LKEZ01003677	+	1283..1456
Tsep_00251	KYN31031	scaffold9	KQ981993	+	3865790..3866388,3866524..3866575,3866611..3866621,3866749..3866926,3868172..3868362,3868623..3868731,3868969..3869073,3869351..3869503
Tsep_00252	KYN44474	scaffold113	KQ981218	-	28646..28819,28928..28963,110729..110974,111170..111259,111394..111441,111468..111707,112002..112205,112263..112295,112679..112780,113185..113421,113608..113766
Tsep_00253	KYN38428	scaffold289	KQ981672	-	171179..171352,171433..171606,171686..172153,172382..172383,173998..174169,174262..174510,174646..174928,174986..175094,175194..175411,175505..175638
Tsep_00254	KYN42350	scaffold16	KQ981382	+	4941980..4942166,4942223..4942874,4943497..4943783,4943863..4944146,4944283..4944777
Tsep_00255	KYN40557	scaffold2	KQ981522	-	525702..525851,528227..528268,528497..528538,529858..530047,530173..530331,530413..530582,530715..530914,530990..531195,531316..531462,531532..531750,532225..532578,532779..532902,532987..533188,533466..533678,534285..534504,534676..534848,534916..535021,535276..535878,535994..536133,536315..536512,536583..536825,536969..537167,537236..537461,537750..537894,538012..538215,538411..538527,538978..5…
Tsep_00256	KYN41053	scaffold19	KQ981490	+	397591..397678,397762..398054
Tsep_00257	KYN44748	scaffold11	KQ981208	-	2354724..2355218
Tsep_00258	KYN30564	scaffold97	KQ982021	-	2411011..2412681,2412793..2412936,2413156..2414739
Tsep_00259	KYN34179	scaffold62	KQ981864	-	611303..611527,686564..686707
Tsep_00261	KYN42847	scaffold14	KQ981305	+	2081950..2082081,2092586..2092921
Tsep_00262	KYN43482	scaffold131	KQ981280	+	2560534..2560630,2560961..2561142,2563514..2563704,2563783..2564011,2564199..2564532,2564606..2564880,2565023..2565088,2565135..2565272,2565365..2565688,2565763..2566064,2566142..2566354,2566465..2566577,2566641..2566780
Tsep_00263	KYN35248	scaffold53	KQ981820	+	1854533..1854708,1854916..1855103,1856045..1856263,1857052..1857291,1857385..1857516,1857654..1857808,1857989..1858102,1858201..1858380,1858448..1858722,1858814..1858923,1859068..1859261
Tsep_00264	KYN41660	scaffold175	KQ981440	-	238772..238961,239060..239303,239512..239991,265920..265980
Tsep_00265	KYN42221	scaffold16	KQ981382	+	2911952..2912052,2912359..2912593
Tsep_00266	KYN43834	scaffold129	KQ981272	-	948157..948552
Tsep_00267	KYN34185	scaffold62	KQ981864	+	734869..734943,742467..742631,746268..746363,761370..761515,770452..770731
Tsep_00268	KYN33123	scaffold72	KQ981914	-	1736561..1736650,1736718..1736847,1736939..1737146,1737281..1737352,1737814..1737862
Tsep_00269	KYN43618	scaffold13	KQ981276	+	2288638..2288709,2289055..2289108,2302576..2302998
Tsep_00270	KYN34088	scaffold63	KQ981866	-	492668..492790,492862..492906,493001..493146,493315..493684,494085..494249,505956..506070,508206..508280,510425..510846
Tsep_00271	KYN43697	scaffold13	KQ981276	+	3812671..3812859,3813697..3813943,3814048..3814260,3814350..3814477
Tsep_00272	KYN50732	contig13748	LKEZ01013748	+	2593..2853,
Tsep_00273	KYN41967	scaffold161	KQ981387	-	43155..43276,43693..43812,43966..44200,44372..44622,44716..44817,45221..45610,46341..46641,47044..47262,47590..47829,48359..48574,53992..54071,59923..59992,73528..73562,76212..76440
Tsep_00276	KYN40851	scaffold196	KQ981512	-	977770..978093
Tsep_00277	KYN39880	scaffold21	KQ981560	-	600422..600684,636518..636577,637298..637880,638745..638936,639380..639565
Tsep_00278	KYN38537	scaffold271	KQ981658	+	2012..2080,5451..5563,6936..6990,7040..7054,7111..7254,7706..7849,8031..8099
Tsep_00279	KYN45315	scaffold101	KQ981169	+	80379..80489,112616..112732,116898..117400,117591..118086
Tsep_00280	NA	scaffold101	KQ981169	+	1180814..1180909,1188368..1188539,1197441..1197442,1197444..1197623,1197961..1198068,1198537..1198693,1198797..1199062,1199153..1199241,1199940..1200074,1200154..1200574,1201395..1201572,1201657..1202313,1202818..1203355,1203498..1203611,1203787..1204012,1204122..1204307,1204385..1204501
Tsep_00281	KYN35755	scaffold495	KQ981795	+	203147..203358,203512..203757,203922..203995,220714..221009
Tsep_00282	KYN37388	scaffold35	KQ981713	-	422141..422245,423225..423386,423545..423615,423992..424052,424170..424250
Tsep_00283	KYN42885	scaffold14	KQ981305	-	2530248..2530484,2530615..2530803,2531058..2531336
Tsep_00284	NA	scaffold57	KQ981842	+	1203..1463,4075..4355,6231..6399
Tsep_00285	KYN50632	C3225542	LKEZ01001708	-	99..293
Tsep_00286	KYN30901	scaffold9	KQ981993	-	1916690..1917250,1917337..1917555
Tsep_00287	KYN36794	scaffold37	KQ981727	-	3398258..3398381,3398466..3398602,3398732..3398913,3399125..3399339,3399555..3399827,3399874..3400042,3400226..3400484,3400667..3400916,3401004..3401146
Tsep_00288	KYN41414	scaffold189	KQ981488	-	344296..344586,349349..349440,349569..349635,401579..401585,403002..403229,404573..404802,405148..405648
Tsep_00289	KYN30507	scaffold97	KQ982021	-	1642946..1643096,1648687..1648916
Tsep_00290	KYN40184	scaffold20	KQ981523	+	1595509..1595673,1596072..1596443,1596588..1596940,1597242..1598004,1598233..1598341,1599953..1600081,1600357..1604517,1604704..1605069,1605148..1608943,1609568..1609731,1609830..1609888
Tsep_00291	KYN41939	scaffold165	KQ981404	+	250098..250235,250329..250445
Tsep_00292	KYN33612	scaffold7	KQ981905	-	4433440..4433562,4433734..4433784
Tsep_00293	KYN39802	scaffold211	KQ981567	+	276251..276334,276456..276806,276922..277164,277273..277326,277411..277596,277733..277905,277989..278133,278224..278343
Tsep_00294	KYN43620	scaffold13	KQ981276	+	2308288..2308719
Tsep_00295	KYN42470	scaffold152	KQ981351	-	71347..71448,71564..71695,97659..97760,97772..97817,102386..102648
Tsep_00296	KYN40463	scaffold20	KQ981523	+	6216464..6216718,6217121..6217390,6218439..6218566,6218795..6218960,6219975..6220293,6223678..6223763,6224349..6224618,6225871..6226001,6226213..6226378,6227167..6227485,6233065..6233306,6233727..6233996,6234669..6234799,6235026..6235191,6236029..6236362,6239910..6240014,6240438..6240679,6241495..6241764,6242417..6242547,6242754..6242919,6243707..6244105
Tsep_00297	KYN32215	scaffold80	KQ981954	-	2449262..2449454,2449806..2450084,2450236..2450565,2452445..2452686
Tsep_00298	KYN32555	scaffold79	KQ981948	-	63543..63935,64022..64137,64218..64450,64794..65025,65190..65427,94226..94288
Tsep_00299	KYN37500	scaffold330	KQ981701	+	209336..209462,216610..216870,217318..217490,218519..218792,219172..219275
Tsep_00300	KYN31268	scaffold87	KQ981979	-	210814..211038,211113..211286,211393..211656
Tsep_00301	KYN31527	scaffold87	KQ981979	+	4693537..4693758,4701958..4701993,4702621..4702656,4702778..4702953,4706267..4706280,4708552..4708685
Tsep_00302	KYN37112	scaffold37	KQ981727	+	8322111..8322454,8323857..8324259,8324929..8325200,8331346..8331520
Tsep_00303	KYN34775	scaffold6	KQ981855	+	263984..264255,268352..268490
Tsep_00304	KYN44936	scaffold109	KQ981204	+	434926..435155,435439..435580,436632..436934
Tsep_00306	KYN31989	scaffold81	KQ981958	-	1344373..1345569
Tsep_00307	KYN39003	scaffold24	KQ981625	-	314385..314882
Tsep_00308	KYN36321	scaffold40	KQ981744	+	2103175..2103206,2103694..2103862,2111031..2111231
Tsep_00309	KYN38961	scaffold243	KQ981629	+	102849..103045,104530..104810,104949..105244,105346..106005,106079..106219,106637..106762,107563..107682,107921..108091,108222..108278
Tsep_00310	KYN41686	scaffold173	KQ981432	+	399902..400021,400132..400335,400439..400462,416182..416799
Tsep_00311	KYN33220	scaffold70	KQ981906	+	208090..208252,208813..208995,213081..213421,214270..214611,214739..214939,215165..215410
Tsep_00312	KYN45387	scaffold101	KQ981169	+	1582168..1582243,1582614..1583026,1583391..1583492,1584005..1584175
Tsep_00313	KYN31881	scaffold83	KQ981965	+	3655584..3655696,3655883..3656164,3656311..3656469,3656537..3656813
Tsep_00314	KYN32257	scaffold80	KQ981954	+	2899345..2899518,2900486..2900553,2900646..2900730,2900895..2901084,2901173..2901498
Tsep_00315	KYN39103	scaffold24	KQ981625	-	1400803..1401042
Tsep_00316	KYN38227	scaffold29	KQ981673	-	997179..997325,997988..998197
Tsep_00317	KYN32613	scaffold79	KQ981948	-	1227586..1227871,1228156..1228172
Tsep_00318	KYN37909	scaffold312	KQ981688	+	71319..71542,78508..78696,79837..79945,80961..81067,83716..83786,84563..84707,85064..85255,86575..86692,86926..87114
Tsep_00319	KYN34761	scaffold6	KQ981855	-	106221..107519,111075..111665,111794..111939,114061..114409,114558..114767,115934..116101,116199..116410,116506..117055,117649..117957,118054..118207,118294..118450,118518..118654,118752..118911,118989..119202,119314..119500,122177..122233,123694..123776,124019..124081
Tsep_00320	KYN31452	scaffold87	KQ981979	+	3227475..3227745,3227993..3228200,3228305..3228507,3228684..3229063
Tsep_00321	KYN39012	scaffold24	KQ981625	-	342804..343003,343020..343048,343471..343680,343799..343961,344097..344376,344529..344851,344941..345182,345713..345822
Tsep_00322	KYN33003	scaffold73	KQ981920	+	429897..430002,432045..432155,432596..432767,432879..432997,433064..433236,433339..433616,433688..433982,434084..434451,434529..434751,434834..435041,435120..435251,435650..435886,436410..436600,436713..436811,436982..437266,437362..437487,437582..437749,438489..438599,438828..438986,439066..439245,439311..439674,439774..439922,440011..440186,440289..440748,440814..441100,441172..441308,441484..4…
Tsep_00323	KYN35038	scaffold56	KQ981836	+	1123969..1124280,1125643..1125900,1126518..1126661,1127652..1127718,1127849..1128011,1129054..1129124,1129539..1129558,1129746..1129844,1129992..1130212,1130450..1130559,1131238..1131408,1132155..1132231,1132336..1132456,1132522..1132856
Tsep_00324	KYN39145	scaffold24	KQ981625	+	1906773..1906858,1920747..1921006,1926735..1926820,1927232..1927550,1928927..1929025,1929720..1929950,1930579..1930674,1931749..1931975
Tsep_00325	KYN43803	scaffold13	KQ981276	-	6558879..6558935,6626536..6626621,6629031..6629064,6629485..6629802
Tsep_00326	KYN42493	scaffold15	KQ981340	-	74225..74545,74602..75084
Tsep_00327	KYN42588	scaffold148	KQ981335	-	163054..163223,163708..165019
Tsep_00328	KYN34644	scaffold60	KQ981856	+	5048739..5049656,5050307..5050639,5050719..5050895,5051055..5051219
Tsep_00329	KYN43840	scaffold129	KQ981272	+	1072660..1072957,1073098..1073196,1073645..1073742
Tsep_00331	KYN37338	scaffold35	KQ981713	-	77051..78361
Tsep_00332	KYN40884	scaffold196	KQ981512	-	1192298..1192838,1192969..1193441
Tsep_00333	KYN39508	scaffold22	KQ981606	+	2496591..2496711,2498205..2498344,2498407..2498582,2498914..2499015,2505719..2505893,2507130..2507377,2517466..2517537,2518024..2518167,2519697..2519769
Tsep_00334	KYN45403	scaffold100	KQ981163	-	299178..299501,304836..305338,305431..305801,306064..306494,308547..308720
Tsep_00335	KYN30672	scaffold94	KQ982011	-	177..358,6678..7270,7338..7690,7766..8100,8503..8832,8886..9073,9146..9261,14242..14397,14542..14699,17629..17782
Tsep_00336	KYN43607	scaffold13	KQ981276	+	2078643..2078698,2078769..2078822,2078885..2079034,2079731..2079982,2080052..2080286,2080359..2080553
Tsep_00337	KYN35093	scaffold54	KQ981826	-	602851..603039,603290..603316,603527..603601,604045..604095
Tsep_00338	KYN41987	scaffold161	KQ981387	-	203752..203938,204014..204233,204324..204535,204621..204811,204891..205031,205380..205629,205721..205960,206060..206268,206346..206597,206686..206899,206978..207199,207270..207508,207829..208045,208120..208336,215648..215795
Tsep_00339	KYN45280	scaffold103	KQ981178	+	734438..734499,734748..734939,735094..735255,735321..735572,739266..739406,739508..739697,739784..739873
Tsep_00340	KYN35907	scaffold44	KQ981768	-	1607020..1607470,1607633..1607820,1608347..1608499,1608580..1608708
Tsep_00341	KYN42440	scaffold155	KQ981360	+	24161..24364
Tsep_00342	KYN43633	scaffold13	KQ981276	-	2718975..2720068,2731323..2731512
Tsep_00343	KYN33415	scaffold7	KQ981905	+	1330034..1330096,1331873..1331940,1332424..1332436,1351587..1351820
Tsep_00344	KYN37249	scaffold362	KQ981721	+	26719..27162
Tsep_00345	KYN50688	C3555368	LKEZ01003552	+	365..550,823..957
Tsep_00346	KYN41273	scaffold19	KQ981490	+	3972937..3973167,3973354..3973791,3973931..3974284
Tsep_00348	KYN34427	scaffold62	KQ981864	+	4409099..4409165,4409612..4409709,4411423..4411644,4411722..4411872,4412310..4412476,4412769..4412922,4413228..4413428,4414643..4414896,4415358..4415651
Tsep_00350	KYN42622	scaffold148	KQ981335	-	562975..563177,563266..563518,563657..563806,563925..564248,564408..564579,564704..564909,565056..565353,565513..565828,565917..566379
Tsep_00351	KYN41142	scaffold19	KQ981490	-	1432541..1433464
Tsep_00352	KYN42454	scaffold153	KQ981354	-	117227..117625
Tsep_00353	KYN42912	scaffold14	KQ981305	-	2774514..2774608,2774694..2774889,2774961..2775255,2775320..2775480,2775548..2775747,2775873..2775939
Tsep_00354	KYN34612	scaffold60	KQ981856	+	4434502..4434594,4434654..4434756,4435001..4435151,4437072..4437642
Tsep_00355	KYN42943	scaffold14	KQ981305	+	3226274..3226397,3229523..3230024,3230524..3230920,3231042..3231276,3231766..3231937,3232073..3232312,3232809..3232964,3234198..3234349,3234574..3234683,3235057..3235578,3235792..3235944
Tsep_00356	KYN32686	scaffold78	KQ981940	-	362919..363168,363542..363693,363775..363880,364664..364772,364958..365090
Tsep_00357	KYN32886	scaffold75	KQ981928	-	1217783..1218417,1220810..1221179,1222244..1222525,1223232..1223514,1224595..1225017,1225863..1226040,1227180..1227340,1229168..1229268,1229743..1229904,1231415..1231597
Tsep_00359	KYN44627	scaffold111	KQ981210	+	10960..11094,11460..11699
Tsep_00360	KYN37580	scaffold32	KQ981693	+	802160..802327,802451..802594,802606..802791
Tsep_00361	KYN35045	scaffold56	KQ981836	-	1231837..1232016,1232096..1232311,1232382..1232546,1232613..1232968,1233077..1233272,1234005..1234100
Tsep_00362	KYN42853	scaffold14	KQ981305	+	2217515..2217623,2218110..2218186,2218380..2218781,2218868..2219184,2219267..2219448,2219522..2219778,2219863..2220126,2220250..2220407,2220485..2221133
Tsep_00363	KYN44615	scaffold112	KQ981215	-	1442737..1442946,1444154..1444363,1444438..1444597,1445290..1445468
Tsep_00364	KYN32329	scaffold8	KQ981953	-	617498..617654,618697..618992,622193..622348
Tsep_00365	KYN35246	scaffold53	KQ981820	-	1821263..1821426,1821807..1821974,1822109..1822252,1830549..1830702
Tsep_00366	KYN37062	scaffold37	KQ981727	+	7695086..7695183,7695460..7695700,7695875..7695951,7696025..7696241
Tsep_00367	KYN34969	scaffold59	KQ981852	-	569003..569302,572697..572838,572914..573006,573078..573245,573331..573440,573754..573912,574013..574152,574678..575373,575487..575733,575812..576107,576948..577095,577785..578010,578085..578190,578742..578823
Tsep_00368	KYN39233	scaffold231	KQ981619	-	764..919,52147..52506,52651..52700,52759..53170,54731..54832
Tsep_00369	KYN45423	scaffold1	KQ981161	+	797709..797966
Tsep_00371	KYN36050	scaffold43	KQ981763	+	567948..568038,570272..570390
Tsep_00372	KYN36930	scaffold37	KQ981727	+	5446066..5446203,5446766..5446867,5447223..5447347,5447424..5447604,5447687..5447790,5448013..5448129,5448204..5448319,5448389..5448431,5448575..5448802,5448898..5449240,5449399..5449909,5449990..5450732,5451022..5451104,5451473..5451638,5452031..5453053,5453108..5453173
Tsep_00373	KYN37756	scaffold32	KQ981693	-	3285372..3286139
Tsep_00374	KYN31767	scaffold83	KQ981965	+	2143376..2143596,2144996..2145320,2145700..2145992,2146302..2146534,2146845..2147195,2147572..2147770,2147964..2148240,2148824..2149000
Tsep_00375	KYN40997	scaffold190	KQ981491	+	637393..637538,643351..643559,670482..670592,672943..673146,698469..698620,702111..702134,706077..706221,706359..706489,707943..708102,709829..710122,712750..713058,713241..713384,713646..713768,714053..714175,715927..716117,717064..717342
Tsep_00377	KYN44088	scaffold126	KQ981261	+	139750..139882,140188..140369,141750..141857,141928..142138,142248..142499,142576..142668,142723..142849,145024..145069,145156..145306,145392..145491,145583..145667
Tsep_00379	KYN34518	scaffold60	KQ981856	+	2395085..2395417,2422456..2422504,2428338..2428548,2430100..2430199
Tsep_00380	KYN41996	scaffold161	KQ981387	-	285250..285421,285879..286334,286416..286563,286862..287078
Tsep_00381	KYN36890	scaffold37	KQ981727	+	4689766..4690116
Tsep_00382	KYN36618	scaffold373	KQ981729	-	67640..67771,71996..72136,72172..72486,74149..74256
Tsep_00383	KYN41909	scaffold167	KQ981410	+	538175..538338,553663..553795,560289..560480
Tsep_00384	KYN42510	scaffold15	KQ981340	-	377403..377492,389484..389552
Tsep_00385	KYN41008	scaffold190	KQ981491	-	874720..874813,875353..875429,934159..934275
Tsep_00386	KYN37145	scaffold37	KQ981727	+	8833639..8833715,8833994..8834055,8834181..8834328,8834411..8834588
Tsep_00387	KYN50740	contig22331	LKEZ01022331	+	24..299,
Tsep_00388	KYN41130	scaffold19	KQ981490	+	1135534..1135989
Tsep_00389	KYN44548	scaffold112	KQ981215	+	694817..695018,697061..697191,697341..697425,697667..697716
Tsep_00390	KYN32641	scaffold79	KQ981948	+	1569871..1570134,1570211..1570458,1570694..1571012,1573595..1573814,1574551..1575132,1575231..1575519,1575637..1575766,1576984..1577475,1577881..1578167,1578243..1578519,1578623..1579527,1579734..1580046
Tsep_00391	KYN41343	scaffold19	KQ981490	-	4937270..4937764,4937867..4938062,4938183..4938543,4938655..4938795,4939089..4939305,4939745..4939849
Tsep_00392	KYN44331	scaffold117	KQ981233	-	58365..58699,59329..59527
Tsep_00393	KYN33073	scaffold73	KQ981920	-	1880484..1880794,1880921..1881070,1881143..1881281,1881508..1881606,1881691..1882054,1882404..1882480
Tsep_00395	KYN40500	scaffold20	KQ981523	+	6905256..6905406,6906293..6906433,6907557..6907671,6909042..6909217,6912826..6912980
Tsep_00396	KYN33819	scaffold68	KQ981891	+	1060173..1060265,1060338..1060370,1060468..1060518
Tsep_00397	KYN32983	scaffold73	KQ981920	-	22586..22876,23006..23137,23569..23921,24006..24181,24347..24534,24600..24884,25173..25858,26099..26534
Tsep_00398	KYN44293	scaffold119	KQ981241	-	674351..674514,674974..675016,676090..676161
Tsep_00399	KYN35551	scaffold51	KQ981805	+	2742440..2742546,2743210..2743378,2743478..2743637,2743723..2744018
Tsep_00400	KYN30990	scaffold9	KQ981993	-	3048645..3049403,3049481..3049700,3049918..3050491,3050579..3050698,3050849..3051047,3054006..3054050,3054188..3054253,3061482..3061563,3062109..3062383,3062640..3062954,3063284..3063672,3064094..3064373,3064606..3064852,3065244..3065409,3065965..3066150,3066601..3066828,3087250..3087406
Tsep_00401	KYN31666	scaffold83	KQ981965	+	130755..130869,131771..131798,134062..134098,138461..138475,141658..141798
Tsep_00402	KYN39691	scaffold22	KQ981606	+	6321230..6321271,6321586..6321630,6321703..6321837
Tsep_00403	KYN36334	scaffold40	KQ981744	-	2422416..2422589
Tsep_00404	KYN37488	scaffold330	KQ981701	+	113228..113330,113416..113557,113791..114029,114104..114310,114407..114512,114592..114926,115097..115260,115334..115493,115601..115692
Tsep_00406	KYN33083	scaffold72	KQ981914	-	148690..149088
Tsep_00407	KYN38650	scaffold263	KQ981650	-	177854..178051
Tsep_00408	KYN31012	scaffold9	KQ981993	+	3558732..3558786,3566973..3567322
Tsep_00409	KYN39115	scaffold24	KQ981625	+	1490963..1491182,1498303..1498347,1498669..1498826,1501955..1502038,1502771..1502877,1503158..1503419,1503656..1503814,1503926..1504028,1504381..1504511
Tsep_00410	KYN41113	scaffold19	KQ981490	+	949241..949420,949489..949647,949925..950672,950762..950821,955816..956376,967824..968518
Tsep_00411	KYN45328	scaffold101	KQ981169	+	518475..518577,520056..520228,521241..521444,523490..523622,524472..524596,524700..524942,525315..525404,525618..526001
Tsep_00412	KYN40647	scaffold2	KQ981522	-	1756731..1756941,1757256..1757542,1757836..1758035,1758420..1758585,1759875..1760071,1761135..1761334,1761594..1761928,1765972..1766157
Tsep_00414	KYN50723	C3699331	LKEZ01003768	-	439..603,688..1283,1364..2131,2214..2333,2833..2907,3579..3610,4390..4609,4673..4688
Tsep_00415	KYN40586	scaffold2	KQ981522	+	763858..764313,785116..785263,785878..786096,787477..787636,788510..788608,790319..790431,803832..804064
Tsep_00416	KYN33352	scaffold7	KQ981905	+	408953..409049,411364..411431,412592..412756
Tsep_00417	KYN43850	scaffold129	KQ981272	-	1334239..1334337,1335398..1336257,1336469..1337320,1338104..1338305
Tsep_00418	KYN41289	scaffold19	KQ981490	-	4109601..4109742,4111946..4112178,4113190..4113374,4113723..4113917,4115012..4115060
Tsep_00419	KYN43389	scaffold131	KQ981280	-	903422..903673,903802..904149,905453..905685,906122..906143
Tsep_00421	KYN37807	scaffold32	KQ981693	-	3685059..3685231,3685455..3685941,3686085..3686463,3686670..3686803,3686881..3687031,3687196..3687696,3687793..3688136,3688218..3688388,3688471..3688676,3688743..3688938,3689016..3689129,3689471..3689613,3691122..3691216,3691405..3691703
Tsep_00422	KYN32325	scaffold8	KQ981953	+	546905..547060,551754..551895,572354..572619
Tsep_00423	KYN34682	scaffold60	KQ981856	+	5662524..5662610,5662758..5663006,5699353..5699365,5705662..5705852,5707993..5708274
Tsep_00424	KYN45355	scaffold101	KQ981169	+	832898..833097,835401..835575,841931..842209
Tsep_00425	KYN36825	scaffold37	KQ981727	+	3723688..3724036,3724694..3724861,3724994..3725166,3725467..3725733,3725869..3726093,3726182..3726247,3726318..3726483,3726565..3726659
Tsep_00427	KYN41069	scaffold19	KQ981490	+	495445..495581,496152..496305,496383..496529,497369..497616,497797..497950,498009..498272,498584..498814,498958..499086,499221..499395,499654..499799
Tsep_00428	KYN43166	scaffold134	KQ981285	+	131964..132188
Tsep_00429	KYN31462	scaffold87	KQ981979	-	3273959..3274304,3274539..3274955,3275094..3275299,3275395..3275634,3277588..3277767
Tsep_00430	KYN39954	scaffold21	KQ981560	-	1464661..1464848,1488218..1488281
Tsep_00431	KYN33334	scaffold7	KQ981905	+	111055..111143,111223..111350,112031..112220,112823..112986,114024..114314,114509..114624
Tsep_00432	KYN39683	scaffold22	KQ981606	+	6170080..6170131,6170461..6170733,6171041..6171425,6171497..6172601,6172861..6172911
Tsep_00433	KYN41916	scaffold167	KQ981410	+	653504..654227,661249..661471,671910..672072,679311..679578,682631..682956
Tsep_00434	KYN34990	scaffold580	KQ981849	+	7009..7137,7945..8034
Tsep_00435	KYN38290	scaffold29	KQ981673	+	2016778..2017902
Tsep_00436	KYN40984	scaffold190	KQ981491	+	296860..297003,297323..297504,297597..297777,298656..298667,298788..298919
Tsep_00437	NA	scaffold37	KQ981727	+	5043389..5043877
Tsep_00438	KYN33058	scaffold73	KQ981920	+	1623516..1623624,1623755..1624016,1624352..1624442,1631494..1631611,1631755..1632016,1632784..1632905,1632984..1633089,1635031..1635187
Tsep_00439	KYN41624	scaffold178	KQ981451	+	858776..859011,859140..859332,859421..859606,859721..859792,859881..860089,860175..860337,860669..860823,861096..861274,861548..861679,861821..862027,862123..862396,862549..862779,862936..863024,863408..863659,863993..864090
Tsep_00440	KYN40202	scaffold20	KQ981523	-	2065892..2066199,2066441..2066614,2066746..2067148,2067508..2068725,2068881..2069182,2069485..2069804,2070265..2070394,2071097..2071773,2072028..2072412,2072843..2073178,2074748..2075021
Tsep_00441	KYN31868	scaffold83	KQ981965	-	3551762..3552103,3552193..3552475,3552595..3552859,3553817..3553901,3553986..3554054,3554117..3554278
Tsep_00442	KYN38420	scaffold289	KQ981672	+	115404..115691,115964..116041,118745..119042,122672..122823
Tsep_00443	KYN41862	scaffold17	KQ981424	-	1641058..1641408,1641511..1641603,1641640..1641672,1641917..1642039,1642056..1642148
Tsep_00444	KYN37371	scaffold35	KQ981713	+	302034..302147,302546..302645,306976..307055,307819..307898,308953..309193,310183..310458,310655..310820,311152..311463,312518..312796,313058..314826,315069..315569
Tsep_00445	KYN35628	scaffold51	KQ981805	+	3955259..3955423,3955766..3955937,3956016..3956146,3956427..3956483,3956495..3956639,3956738..3956955,3957028..3957173,3957244..3957412,3957506..3957686,3957887..3958023,3958087..3958206
Tsep_00446	KYN32122	scaffold80	KQ981954	-	1470410..1470490,1470668..1470744,1471054..1471118,1475113..1475435,1483619..1483705,1487178..1487189
Tsep_00447	KYN42435	scaffold156	KQ981362	-	5851..6087
Tsep_00448	KYN32102	scaffold80	KQ981954	+	1071252..1071502,1072116..1072182
Tsep_00449	KYN40164	scaffold20	KQ981523	+	1183971..1184145,1186142..1186149,1186201..1186299,1189372..1189494
Tsep_00450	KYN34043	scaffold63	KQ981866	+	2635..2776,3495..3784,5671..5890,7662..8011,10066..10287,10364..10521,10885..11155,11260..11467,11591..12003,12541..12661,13308..13496,14135..14220,14551..14658
Tsep_00451	KYN44980	scaffold109	KQ981204	+	1131106..1131812,1131902..1132223,1132325..1132665,1132721..1132946,1133065..1133403,1135690..1135843,1135955..1136118,1136194..1136499
Tsep_00452	KYN32620	scaffold79	KQ981948	-	1329085..1329746,1329836..1330072,1330233..1330446,1330506..1330604,1330692..1331941,1332032..1332248,1332678..1333109,1333363..1333538,1333979..1334066
Tsep_00453	KYN33046	scaffold73	KQ981920	+	1192097..1192302,1199585..1199885
Tsep_00454	KYN35532	scaffold51	KQ981805	+	2426665..2426772,2448478..2448865,2452773..2452921,2453039..2453124,2479445..2479702,2485835..2485913
Tsep_00455	KYN39602	scaffold22	KQ981606	-	4513084..4513151,4513235..4513351,4514287..4514439,4514553..4514681,4539350..4539526,4540823..4541178,4541364..4541950
Tsep_00456	KYN35562	scaffold51	KQ981805	+	2927928..2927993,2928978..2929192,2929926..2930109,2930477..2930559,2932064..2932120,2932948..2933070,2933084..2933256,2934335..2934519
Tsep_00457	KYN40865	scaffold196	KQ981512	+	1047237..1047471,1048296..1048457,1049848..1050021,1057493..1057542,1057651..1057848,1057967..1058208,1058307..1058415,1058785..1059118,1059189..1059394,1059752..1060090,1060310..1060534,1060612..1060770
Tsep_00459	KYN36881	scaffold37	KQ981727	-	4504060..4504200,4504421..4504460,4505135..4505225,4507234..4507498
Tsep_00460	KYN39958	scaffold21	KQ981560	+	1487129..1487876,1488128..1488507
Tsep_00461	KYN42741	scaffold14	KQ981305	-	70575..70859,71058..71345,80134..80199,80280..80529,80704..80859,81246..81511,81671..81934
Tsep_00462	KYN31795	scaffold83	KQ981965	-	2665411..2665726,2666232..2666316,2666852..2666942,2667032..2667073,2669022..2669145,2669566..2669736,2673800..2673864,2676786..2676835,2677374..2677504,2678107..2678198,2700055..2700117,2700298..2700447
Tsep_00463	KYN40877	scaffold196	KQ981512	+	1154824..1155020,1155779..1156060,1156153..1156309,1156373..1156593,1156714..1156851,1156916..1157063,1157149..1157325
Tsep_00464	KYN43521	scaffold13	KQ981276	-	578482..578585,578816..578886,582514..582606,587866..588074
Tsep_00465	KYN44492	scaffold112	KQ981215	-	210803..210880,210936..210975,211492..211601
Tsep_00466	KYN36262	scaffold40	KQ981744	-	1159397..1159528,1159671..1159866,1159949..1160197,1160305..1160709,1160793..1160990,1161064..1161158,1162007..1162423
Tsep_00467	KYN35558	scaffold51	KQ981805	-	2807180..2807427,2807609..2807810,2808391..2808702,2808927..2809194,2809479..2809751,2811731..2811922,2812445..2812588,2815915..2816069
Tsep_00468	KYN39010	scaffold24	KQ981625	-	333967..334062,334229..334484,334564..334694,334937..335129,335755..335904,336063..336115
Tsep_00469	KYN36763	scaffold37	KQ981727	+	2957597..2958082
Tsep_00470	KYN38572	scaffold27	KQ981656	+	687908..687952,688067..688589,688655..688794
Tsep_00471	KYN36178	scaffold402	KQ981745	+	13701..13939,26337..26759,28182..28384,28743..28885,29044..29268,32116..32308,32401..32669,32752..32964,33433..33588,33658..33828,33876..34208
Tsep_00472	KYN38744	scaffold25	KQ981636	-	964981..965232,1050543..1050644,1050703..1050822,1050868..1050908,1062258..1062441,1073255..1073322,1073430..1073535,1073693..1073876,1076641..1076764,1085563..1085947
Tsep_00473	KYN32791	scaffold76	KQ981931	-	317141..317620,318126..318601,318917..319010
Tsep_00474	KYN33122	scaffold72	KQ981914	+	1725041..1725078,1725199..1725290,1725362..1725702,1725783..1725894,1725980..1726323,1726656..1727033,1727242..1727409,1727472..1727750
Tsep_00475	KYN33942	scaffold66	KQ981880	+	1461696..1461985,1462060..1462354,1462509..1462706
Tsep_00476	KYN40595	scaffold2	KQ981522	-	863920..864261,864376..864660,864978..865183,865320..865752,865959..866156,866284..866516,866621..867014,867121..867600,867672..867797,868419..868721
Tsep_00477	KYN44023	scaffold127	KQ981264	-	1034747..1035348,1035420..1035638,1035722..1036025,1036113..1036154
Tsep_00478	KYN37331	scaffold354	KQ981715	+	78..422
Tsep_00479	KYN43993	scaffold127	KQ981264	+	666948..667595
Tsep_00480	KYN41908	scaffold167	KQ981410	+	501075..501151,501182..501278,509301..509459
Tsep_00481	KYN31836	scaffold83	KQ981965	+	3117422..3117547,3117627..3117770
Tsep_00482	KYN33932	scaffold66	KQ981880	+	1366225..1366283,1366554..1366746,1366897..1367121,1367263..1367513,1367768..1367926,1368153..1368324,1368426..1368593,1368689..1368790,1368885..1369018,1369552..1369672,1369772..1369915,1370015..1370080,1370218..1370272,1372448..1372667,1373519..1373636,1374105..1374291,1374436..1374596,1374671..1374809,1375061..1375179,1375253..1375392,1375496..1375715,1375871..1376248,1376343..1376501,1376580.…
Tsep_00483	KYN36126	scaffold42	KQ981756	+	886453..886596,887915..888118,890349..890424,890436..890756,891268..891281,892563..892667,929451..929656,930208..930472,930541..930787,931989..932167
Tsep_00484	KYN33562	scaffold7	KQ981905	-	3746784..3746981,3747439..3747570
Tsep_00485	KYN33231	scaffold70	KQ981906	-	386637..386924,387024..387290,387708..387947,388047..388360,388444..388924
Tsep_00487	KYN31201	scaffold88	KQ981986	+	403479..404043,404130..407348,408014..408179,408316..408472
Tsep_00488	KYN34219	scaffold62	KQ981864	+	1159150..1159368,1159487..1159623,1159707..1159755
Tsep_00489	KYN41416	scaffold189	KQ981488	+	368820..368920,369002..369170
Tsep_00490	KYN45264	scaffold103	KQ981178	+	173990..174247,175239..175530,177000..177196,177306..177525,179648..179964
Tsep_00491	KYN36795	scaffold37	KQ981727	-	3417415..3417678
Tsep_00493	KYN36688	scaffold37	KQ981727	-	973977..974116,975080..975083,975140..975163
Tsep_00495	KYN39868	scaffold21	KQ981560	-	403141..403451,404062..404296,404748..404915,405683..405788,406569..406707,408389..408603,409313..409422,413836..413904,422010..422210,425897..426040,427778..427901,429570..429607
Tsep_00496	KYN36362	scaffold40	KQ981744	+	3055673..3055865,3056512..3056525,3060247..3060441
Tsep_00497	KYN38250	scaffold29	KQ981673	-	1137058..1138823,1138936..1139239,1139323..1139601
Tsep_00498	KYN36449	scaffold40	KQ981744	-	5027742..5027924,5028011..5028161,5028853..5028974,5029063..5029118,5029251..5029401
Tsep_00499	NA	scaffold121	KQ981248	+	417244..417687
Tsep_00500	KYN40986	scaffold190	KQ981491	-	310730..311749
Tsep_00501	KYN39227	scaffold232	KQ981620	+	73910..74155,74446..74717,74795..75486,75622..75851,76108..76826,76951..77231,78124..78629
Tsep_00502	KYN31397	scaffold87	KQ981979	+	2432549..2432822,2433338..2433775,2438635..2438910,2439304..2439781,2440952..2441051,2441259..2441384,2442026..2442202
Tsep_00503	KYN34793	scaffold6	KQ981855	-	934129..934388,934650..934879,934952..935454,937351..937674,937737..937815,938055..938251,938296..938850,938923..939123,939201..939407
Tsep_00506	KYN43219	scaffold134	KQ981285	+	990931..991221
Tsep_00507	NA	scaffold133	KQ981283	+	253973..254500
Tsep_00508	KYN39346	scaffold223	KQ981610	+	520881..520979,521050..521097,529453..529584
Tsep_00509	KYN30991	scaffold9	KQ981993	+	3083071..3083237,3083285..3083324
Tsep_00510	KYN37531	scaffold327	KQ981698	+	5165..5272,5384..5488,5528..6058
Tsep_00511	KYN32165	scaffold80	KQ981954	+	2000494..2001358,2001475..2001619,2001818..2001969,2002063..2002408,2002472..2002880,2003129..2003386,2003491..2003721,2003900..2004616
Tsep_00512	KYN44829	scaffold11	KQ981208	-	4738878..4739116,4749597..4749737,4763717..4763874,4765281..4765374,4818047..4818288,4818376..4818660,4820347..4820649,4823553..4823698,4823776..4824010,4824199..4824267,4824915..4825081
Tsep_00514	KYN36300	scaffold40	KQ981744	-	1592001..1592135,1592208..1592303,1592436..1592615,1592682..1592909,1592994..1593401,1593485..1593731,1593813..1593942,1594010..1594534,1594636..1594767,1595020..1595227,1595711..1595839,1595927..1596265,1596506..1596833,1597002..1597057
Tsep_00515	KYN43060	scaffold138	KQ981298	-	95800..97308
Tsep_00516	KYN44951	scaffold109	KQ981204	+	674135..674278,674794..675144
Tsep_00517	KYN39245	scaffold231	KQ981619	-	350155..350574
Tsep_00518	KYN35713	scaffold5	KQ981798	+	325467..325637,325810..325977
Tsep_00520	KYN34272	scaffold62	KQ981864	-	1827593..1827781,1827822..1827856,1846265..1846355,1846609..1846773,1847192..1847229,1848567..1848617,1848795..1849119
Tsep_00521	KYN40141	scaffold20	KQ981523	+	253360..253845,253910..254089,254169..254318,254467..254538,254634..254669,254779..254961
Tsep_00522	KYN42337	scaffold16	KQ981382	-	4871720..4871820,4871922..4871964
Tsep_00523	KYN31839	scaffold83	KQ981965	+	3137049..3137151,3137236..3137351,3137918..3138124,3138197..3138403
Tsep_00524	KYN34472	scaffold60	KQ981856	+	1025039..1025456,1027537..1027634,1027724..1027831
Tsep_00525	KYN45066	scaffold108	KQ981200	+	1464187..1464307,1464367..1464524
Tsep_00526	KYN35092	scaffold54	KQ981826	-	562605..562814,587844..587918,587971..588129
Tsep_00527	KYN31593	scaffold86	KQ981975	+	544399..544672,552329..552509,556415..556556,557889..558840,563599..564812,566941..567222,570490..570794,574759..575176
Tsep_00528	KYN30729	scaffold91	KQ981998	-	489102..489788
Tsep_00529	KYN38828	scaffold25	KQ981636	+	2141931..2142007,2142097..2142206,2142537..2142593,2143054..2143194,2143262..2143356,2144110..2144199,2144288..2144481,2144571..2144683,2144766..2144836,2144901..2145065
Tsep_00531	KYN32705	scaffold78	KQ981940	-	544884..545564,545673..545974,546053..546283,546359..546589,546953..547160,547280..547466,547522..547868,548005..548188,548254..548558,548729..548836,548976..549225,549296..549452,549528..549747,549829..550033,550091..550225,550446..550570
Tsep_00532	KYN33465	scaffold7	KQ981905	-	2571273..2571404,2571479..2571843,2572203..2572577,2573473..2573569
Tsep_00533	KYN31724	scaffold83	KQ981965	+	1437696..1437986
Tsep_00534	KYN35657	scaffold50	KQ981799	-	156917..157119,158725..158985,161458..161560,161656..161665,163254..163726
Tsep_00535	KYN31732	scaffold83	KQ981965	+	1559249..1561330
Tsep_00536	KYN43913	scaffold128	KQ981268	+	1022734..1022808,1024776..1025206,1025565..1026777,1027545..1027742
Tsep_00537	KYN38720	scaffold25	KQ981636	-	137773..138050,138083..138116,140828..141004
Tsep_00538	KYN31321	scaffold87	KQ981979	+	1086820..1087759,1090855..1091033
Tsep_00539	KYN32904	scaffold74	KQ981923	-	382888..382986,383119..384168
Tsep_00540	KYN40414	scaffold20	KQ981523	+	5524989..5525036,5525127..5525186,5525269..5525453,5525535..5525719,5526437..5526619,5526764..5527015,5527239..5527354
Tsep_00541	KYN43817	scaffold129	KQ981272	+	256960..257229
Tsep_00542	KYN34044	scaffold63	KQ981866	-	15382..15450,15596..15788,15872..16055,17306..17662,18912..19160,19522..19552
Tsep_00543	KYN45068	scaffold108	KQ981200	+	1507947..1508051,1512591..1512655,1519190..1519439
Tsep_00544	KYN32027	scaffold80	KQ981954	+	12094..12337,12417..12606,12919..13089,13222..13362,13472..13706,13768..14067
Tsep_00545	KYN37957	scaffold31	KQ981685	+	5480..5590,5699..5908,17120..17275,24114..24269,24349..24402
Tsep_00547	KYN42666	scaffold148	KQ981335	-	1010535..1010760,1010879..1010883,1012585..1012617,1013087..1013147,1013685..1013779
Tsep_00549	KYN40104	scaffold202	KQ981533	+	351206..351563,352302..352467,353159..353296,353955..354076,354273..360047,360333..360729,361645..362055,364392..364596,364688..364867,365677..365862
Tsep_00550	KYN31586	scaffold86	KQ981975	-	388654..388888,389627..389754,389793..389900,390079..390144
Tsep_00552	KYN35381	scaffold52	KQ981810	+	162603..162757,165532..165757
Tsep_00553	KYN36534	scaffold388	KQ981737	+	3574..3906
Tsep_00554	KYN33645	scaffold7	KQ981905	+	5285949..5286129,5286191..5286354
Tsep_00555	KYN42722	scaffold143	KQ981319	+	236441..236552,243647..243907,244501..244730,250278..250622
Tsep_00556	KYN33894	scaffold66	KQ981880	+	441877..442027,442389..442480,442588..442728,443015..443177,443400..443680,443978..444151,444912..445070,445163..445465
Tsep_00557	KYN33404	scaffold7	KQ981905	+	1140819..1141060,1141137..1141518,1141860..1142250,1142518..1142640,1142787..1142919,1143243..1143291
Tsep_00558	KYN45238	scaffold106	KQ981189	-	236402..238149,238552..238603
Tsep_00559	KYN44922	scaffold109	KQ981204	-	158855..159088,159578..159613,164361..164453
Tsep_00560	KYN43124	scaffold136	KQ981292	-	155506..155652,156198..156392,157513..157714,158129..158318,159009..159232,159783..160000,163685..163711,163860..163934
Tsep_00561	KYN39578	scaffold22	KQ981606	-	4093407..4093515,4111737..4112008,4138051..4138223,4151626..4151772,4158779..4159791,4160497..4160772,4160858..4160949
Tsep_00562	KYN36907	scaffold37	KQ981727	-	5126003..5126247,5132371..5132506
Tsep_00563	KYN36847	scaffold37	KQ981727	+	3972907..3973098,3973142..3973265,3973500..3973811,3975730..3975893
Tsep_00564	KYN32168	scaffold80	KQ981954	+	2033241..2033344,2037714..2038017,2038247..2038534,2038614..2038713,2039285..2039440,2043549..2043820,2044230..2044435,2044656..2045003,2045076..2045473,2045605..2045721,2046342..2046475
Tsep_00565	KYN34987	scaffold59	KQ981852	-	966190..966663,970867..970961,974874..975168,982015..982227
Tsep_00566	KYN35900	scaffold44	KQ981768	-	1333391..1333567,1333818..1333972,1351017..1351083,1360280..1360336,1377325..1377516,1382371..1382403,1382671..1382734,1383878..1383979,1384212..1384408,1387226..1387282,1387309..1387445,1394116..1394302
Tsep_00567	KYN45146	scaffold107	KQ981193	-	988720..988801,989229..989290
Tsep_00569	KYN44513	scaffold112	KQ981215	-	413893..414039,414727..414938,415287..415447,415613..415807,415898..416040,416466..416635,418353..418633,418701..418939,419352..419472,419847..419950,420073..420236,420462..420673,420748..420875,420971..421117,421644..421805,423773..423805
Tsep_00570	KYN33802	scaffold68	KQ981891	-	401967..402047,402185..402250,402369..402452,402531..402626,480041..480244
Tsep_00571	KYN40605	scaffold2	KQ981522	+	935184..935274,936296..936321,967021..967143
Tsep_00572	KYN34295	scaffold62	KQ981864	-	2584109..2585170,2585244..2585325,2585431..2585649,2585731..2585921,2597619..2597804
Tsep_00574	KYN42928	scaffold14	KQ981305	-	2918008..2918105,2918385..2918562,2918908..2919006,2919106..2919108
Tsep_00575	KYN41890	scaffold168	KQ981414	-	402808..402877,403216..403418,403983..404400,404479..404680,405021..405255,405319..405534,405883..405967,406064..406122
Tsep_00576	KYN38648	scaffold263	KQ981650	+	172791..173865,174184..174263
Tsep_00577	KYN41066	scaffold19	KQ981490	+	474914..475090,475289..475540,475833..476009,476268..476368,476605..476778,477040..477153,477267..477429,477525..477735,478127..478261,478493..478650,478731..478965,479176..479324,479412..479569,479917..480089,480195..480448,480769..481011
Tsep_00578	KYN43033	scaffold14	KQ981305	-	4578144..4578239,4578325..4578448,4578606..4578706
Tsep_00579	KYN32022	scaffold81	KQ981958	+	1941869..1941952,1942016..1942311,1942763..1942967
Tsep_00580	KYN38015	scaffold31	KQ981685	-	1521031..1521120,1524853..1524993,1525039..1525083
Tsep_00581	KYN33327	scaffold7	KQ981905	+	69026..69095,70298..70731,70964..71149,71661..71858
Tsep_00582	KYN32524	scaffold8	KQ981953	+	4448787..4448873,4448902..4449003,4491146..4492153
Tsep_00583	KYN38984	scaffold241	KQ981627	+	168286..168732
Tsep_00584	KYN41049	scaffold19	KQ981490	-	366908..367101,367212..367737
Tsep_00585	KYN44779	scaffold11	KQ981208	-	3001642..3002190,3002826..3003107
Tsep_00586	KYN44699	scaffold11	KQ981208	+	1438717..1439025
Tsep_00587	KYN41685	scaffold173	KQ981432	-	394333..394807,398693..398760,398902..398907,400158..400335,402153..402338,403091..403611
Tsep_00588	KYN37773	scaffold32	KQ981693	+	3455039..3455243,3456247..3456614,3457288..3457785
Tsep_00589	KYN43384	scaffold131	KQ981280	-	876937..877204,877458..877733,877814..878028,878214..878348
Tsep_00590	KYN33079	scaffold72	KQ981914	-	31937..32198,32280..32556,32668..32957,33262..33503,41177..41332,42461..42601
Tsep_00591	KYN31781	scaffold83	KQ981965	-	2400531..2400773,2416174..2416377,2428728..2428907,2450554..2450650,2451285..2451403
Tsep_00592	KYN33608	scaffold7	KQ981905	-	4336274..4336370,4354815..4354961,4355043..4355127,4356713..4356892,4365559..4365649
Tsep_00593	KYN42265	scaffold16	KQ981382	+	3675280..3675516,3677077..3677371,3698744..3698835,3713728..3713916,3714071..3714469,3714814..3715590,3715780..3716115,3716497..3716744,3716942..3717141,3718320..3718477,3718830..3719329,3722097..3722252,3723758..3723896
Tsep_00594	KYN42177	scaffold16	KQ981382	+	1998813..1998932,1999814..1999948,2001424..2001559,2002298..2002323,2002382..2002540
Tsep_00595	KYN43222	scaffold134	KQ981285	-	1035639..1035923
Tsep_00596	KYN40781	scaffold197	KQ981515	-	149091..149210,149291..149903,149961..150236,150427..150769,150912..151119
Tsep_00597	KYN42419	scaffold158	KQ981374	-	674925..674996,675313..675449,676392..676452,677021..677155,697100..697196,697247..697335,697402..697438,702328..702410,702501..702563
Tsep_00598	KYN40464	scaffold20	KQ981523	+	6278442..6278596,6278727..6278880,6280156..6280316,6280507..6280916,6282399..6282627,6282790..6282903,6283023..6283122
Tsep_00599	KYN33914	scaffold66	KQ981880	-	825380..827110
Tsep_00600	KYN34408	scaffold62	KQ981864	-	4131041..4131283
Tsep_00601	KYN42481	scaffold151	KQ981347	-	102744..102911,103040..103311,105499..105598,105695..105871,106134..106323,106441..106815,120921..121188,131600..131807
Tsep_00602	KYN39432	scaffold22	KQ981606	+	378320..379100,379672..380029,380226..380613,384708..385493,386079..386506,387437..387684,389744..389993,390250..390368,390484..390647
Tsep_00603	KYN43509	scaffold13	KQ981276	-	374318..374800,374871..375048,377357..377546,379332..379551,379623..379747,379816..379858,379937..380005
Tsep_00604	KYN38326	scaffold29	KQ981673	+	2591654..2591738,2591812..2592020,2593548..2593796,2593934..2594287
Tsep_00605	KYN31034	scaffold9	KQ981993	+	3926283..3926471,3927000..3927167,3934170..3934324,3934423..3934604,3935000..3935119,3936010..3936133,3936460..3936585,3936800..3936855,3939262..3939287,3943842..3944038,3944135..3944368,3944452..3944738,3944872..3945101,3945180..3945350,3945437..3945879,3946046..3946318,3946426..3946609,3946712..3946953,3947059..3947237,3947319..3947479,3947560..3947695,3947786..3948150,3948454..3948531,3948656.…
Tsep_00606	KYN37505	scaffold33	KQ981700	-	9181..9510,20091..20153,20581..20634,63563..63724,72293..72439,72684..72758,73129..73425,75252..75403,75718..75890,76226..76515
Tsep_00607	KYN40613	scaffold2	KQ981522	-	1066401..1067020,1067129..1067233,1067539..1067773,1067859..1067975,1068084..1068167
Tsep_00608	KYN42522	scaffold15	KQ981340	+	638768..638855,640566..640600,640618..640635,640984..641174,647083..647347,722159..722302
Tsep_00609	KYN36302	scaffold40	KQ981744	+	1639739..1639829,1640455..1640680,1641952..1642479,1642651..1643563,1643788..1643901,1644011..1644406,1644847..1645193,1645388..1645900,1645989..1646101,1646178..1646385,1646460..1647021
Tsep_00611	KYN31793	scaffold83	KQ981965	+	2645542..2645644,2645759..2645909,2646353..2646560
Tsep_00612	KYN37714	scaffold32	KQ981693	-	2746740..2746805,2747009..2747248,2747363..2748905,2749227..2750408,2751123..2753514,2753584..2755368,2755561..2757269,2757438..2758669
Tsep_00613	KYN39552	scaffold22	KQ981606	+	3203474..3203596,3203953..3204175,3204311..3204462,3204951..3205149,3205439..3205602,3205666..3205842,3205914..3206135,3206971..3207072,3207184..3207330,3207418..3207692,3208338..3208707,3209024..3209250,3209341..3209825,3209902..3210061,3210205..3210413,3210638..3210759,3210928..3211108,3211751..3212088,3212271..3212434,3212587..3212841,3212979..3213219,3213387..3213586,3213664..3213835,3213903.…
Tsep_00615	KYN42316	scaffold16	KQ981382	+	4643211..4643428,4643510..4643640,4643761..4643931,4644037..4644136,4644228..4644429
Tsep_00616	KYN43010	scaffold14	KQ981305	+	4164471..4164554,4166755..4166856,4166972..4167088,4167621..4167845
Tsep_00617	KYN44392	scaffold114	KQ981219	+	101516..101752,102302..102421,103402..103503
Tsep_00618	KYN50713	C3679363	LKEZ01003745	+	1755..1910,1996..2559
Tsep_00619	KYN31286	scaffold87	KQ981979	+	622194..622817,623053..623457
Tsep_00620	KYN35015	scaffold56	KQ981836	-	493759..493865,493954..494066,495461..495525,500656..500681,501367..501382,528565..528786
Tsep_00621	KYN41194	scaffold19	KQ981490	-	2825998..2826351,2826878..2827173,2828227..2828236
Tsep_00623	KYN31575	scaffold86	KQ981975	+	217861..218073,218149..218397,219376..219725,220213..220813
Tsep_00624	KYN34602	scaffold60	KQ981856	+	4271158..4271460,4271832..4272014
Tsep_00625	KYN39110	scaffold24	KQ981625	-	1467106..1467269,1476281..1476458
Tsep_00626	KYN41693	scaffold172	KQ981430	-	97194..97345,109198..109336,113860..113972,134096..134150,137506..137679
Tsep_00627	KYN41615	scaffold178	KQ981451	-	662128..662227,668235..668406,668645..668726,669477..669647,669711..669803
Tsep_00628	KYN31280	scaffold87	KQ981979	+	517289..517382,517611..518107
Tsep_00629	KYN39190	scaffold24	KQ981625	-	2687408..2688247,2688666..2689191,2690356..2690992,2704212..2705408,2705757..2706639,2708114..2708561,2709847..2710047,2712258..2712458,2717289..2717350,2717585..2717626,2717669..2717725,2719085..2719159
Tsep_00630	KYN31750	scaffold83	KQ981965	-	1783262..1783507,1785914..1786110,1795348..1796377
Tsep_00631	KYN33689	scaffold69	KQ981897	+	940804..940908,941100..941339,945711..945870,946489..946602,947343..947537,954024..954197,954607..954860
Tsep_00632	KYN42825	scaffold14	KQ981305	+	1560573..1560624,1561833..1562055,1574601..1574699,1574739..1574820
Tsep_00633	KYN36198	scaffold40	KQ981744	-	128027..128184,139684..139828
Tsep_00634	KYN41057	scaffold19	KQ981490	+	431191..431299,432874..432953,433040..433162,433945..434087,434190..434350,435069..435473,435844..436601,436702..437238,437327..437567,437690..438348,438468..438774,438878..439103,439261..439973,440086..440405
Tsep_00636	KYN30599	scaffold97	KQ982021	+	3140503..3140904,3141005..3141142
Tsep_00638	KYN31056	scaffold9	KQ981993	-	4253254..4253671,4255879..4255922
Tsep_00639	KYN50734	contig13756	LKEZ01013756	-	386..706,
Tsep_00640	KYN43129	scaffold136	KQ981292	-	387116..387542,387615..387774,387863..388031,388116..388243,388347..388442,388580..388779,388866..388981
Tsep_00641	KYN31355	scaffold87	KQ981979	-	1734027..1734191,1734270..1734483,1734608..1734776,1734868..1735090
Tsep_00642	KYN39340	scaffold223	KQ981610	-	339745..340005,352347..352485,355895..355959,357349..357450,357467..357589,357818..357859
Tsep_00643	KYN37102	scaffold37	KQ981727	+	8249426..8249920,8250410..8250778
Tsep_00644	KYN35209	scaffold53	KQ981820	-	1331282..1331371,1333667..1333832,1353454..1353539,1383289..1383448,1412503..1412605,1416464..1416512,1425807..1426046,1431043..1431327
Tsep_00645	KYN41314	scaffold19	KQ981490	-	4374559..4374883,4375157..4375475,4375717..4376008,4376074..4376343,4376421..4376613,4377122..4377291
Tsep_00646	KYN32965	scaffold74	KQ981923	+	1735448..1735616,1742414..1742502,1742667..1742891,1744115..1744750
Tsep_00647	KYN39915	scaffold21	KQ981560	+	1091556..1091966
Tsep_00648	KYN40035	scaffold206	KQ981546	-	40364..40612,53124..53510,64984..65266,65405..65686,66522..66802,69037..69132
Tsep_00649	KYN38915	scaffold249	KQ981635	-	56026..56143,91210..91368,139734..139837,139856..139901,140859..140980,141266..141424,141527..142082,149039..149182,163216..163289,163388..163444,163858..163869,190637..190715,197468..197683,197776..197925,198023..198318,227202..227323,274533..274848
Tsep_00650	KYN40385	scaffold20	KQ981523	+	5325694..5325757,5325832..5326050,5326131..5326363,5326559..5326738
Tsep_00651	KYN39525	scaffold22	KQ981606	+	2782468..2782601,2783029..2783135,2783310..2783655,2784226..2784778,2785464..2786562,2787099..2787340
Tsep_00652	KYN34715	scaffold60	KQ981856	-	6158285..6158451,6158798..6158978
Tsep_00653	KYN36439	scaffold40	KQ981744	+	4848518..4848641,4848781..4851216,4851496..4851738,4852628..4852659
Tsep_00654	KYN41717	scaffold172	KQ981430	-	678390..678509,679753..679848
Tsep_00655	KYN35678	scaffold50	KQ981799	-	493184..493405,493573..493723,494009..494133
Tsep_00656	KYN32195	scaffold80	KQ981954	-	2218900..2219152,2219485..2219615
Tsep_00657	KYN34274	scaffold62	KQ981864	-	1854765..1854849,1855203..1855367,1855442..1855574,1855738..1855915,1856525..1856596
Tsep_00658	KYN32472	scaffold8	KQ981953	+	3454257..3454440,3454561..3454713,3454867..3455087,3455335..3455459,3455547..3455647,3455713..3455793,3457746..3457861,3461763..3461939,3462030..3462145,3462226..3462438,3462523..3462632,3462703..3462990,3463108..3463205
Tsep_00659	KYN32231	scaffold80	KQ981954	-	2646549..2647124
Tsep_00660	KYN33948	scaffold66	KQ981880	+	1510330..1510468,1515191..1515403,1516121..1516247,1517373..1517552,1520206..1521445
Tsep_00661	KYN43051	scaffold139	KQ981301	-	313256..313545,313605..313749,313862..314062,324131..324235
Tsep_00662	KYN37068	scaffold37	KQ981727	+	7720230..7720377,7722493..7722686,7722785..7722988,7723064..7723187,7723293..7723462,7723564..7723706,7723788..7723988,7724104..7724436,7724533..7724718,7724961..7725066
Tsep_00663	KYN41554	scaffold18	KQ981456	-	181701..182024
Tsep_00664	KYN50715	C3683631	LKEZ01003750	+	1204..1315,1561..1681,1791..1890,1955..2133,2205..2388
Tsep_00665	KYN43147	scaffold135	KQ981288	+	250243..250380,265601..265916,268280..268425
Tsep_00666	KYN44603	scaffold112	KQ981215	+	1303852..1304006,1305477..1305683,1305840..1306005,1306569..1306720,1307022..1307127,1308649..1308904,1312645..1312837,1314000..1314106,1314860..1314940,1315849..1315850,1339655..1339825
Tsep_00667	KYN39812	scaffold211	KQ981567	+	488755..489024,489481..489522,495869..496018,496100..496207
Tsep_00668	KYN40689	scaffold2	KQ981522	+	2130841..2130887,2131070..2131469
Tsep_00669	KYN31609	scaffold86	KQ981975	-	879284..879595,915959..916045
Tsep_00670	KYN35143	scaffold53	KQ981820	+	111666..111983,112066..112236,112424..112738,112864..113337,113419..113859,114043..114453
Tsep_00672	KYN35915	scaffold44	KQ981768	+	1672017..1672581,1673183..1673493,1673720..1673859,1674011..1674824
Tsep_00673	NA	scaffold20	KQ981523	+	1992929..1993438,1997548..1997665,1998633..1998706,2000077..2000159,2001630..2002034
Tsep_00674	KYN42668	scaffold147	KQ981332	+	26013..26153,26808..26980,62235..62730
Tsep_00675	KYN33969	scaffold66	KQ981880	+	1776927..1776981,1778141..1778273,1779043..1780458,1780566..1781026,1781203..1781559,1782903..1783161,1783242..1783562,1783687..1783906,1784807..1784963,1785043..1785315,1786615..1786718
Tsep_00676	KYN36745	scaffold37	KQ981727	+	2185443..2185532,2188900..2188938,2192152..2192272,2195482..2195558
Tsep_00677	KYN42998	scaffold14	KQ981305	+	4071528..4072511,4072708..4072783,4072865..4073040
Tsep_00678	KYN44672	scaffold11	KQ981208	+	466430..466765,468219..468716,470031..470229,472833..473041,476128..476370
Tsep_00679	KYN44029	scaffold127	KQ981264	-	1083153..1083346,1083494..1084215,1084293..1084850,1084925..1085892
Tsep_00680	KYN36836	scaffold37	KQ981727	+	3825152..3825242,3826052..3826134,3832352..3832513,3836192..3836299
Tsep_00681	KYN38960	scaffold243	KQ981629	-	97515..97666,99084..99198,99280..99479,100070..100187,100274..100336,100503..100592
Tsep_00682	KYN39462	scaffold22	KQ981606	-	1209501..1209654,1209970..1210258,1240257..1240481,1240898..1241132,1254915..1255121,1255608..1255918,1274770..1274845,1281051..1281218,1321259..1321708
Tsep_00683	KYN30865	scaffold9	KQ981993	+	1465642..1465923
Tsep_00684	KYN42115	scaffold16	KQ981382	+	1007353..1007477,1007743..1008122,1008805..1009316
Tsep_00685	KYN31548	scaffold87	KQ981979	+	5293286..5293376,5295430..5295592,5295970..5296233,5296655..5296985,5298376..5298522
Tsep_00686	KYN40485	scaffold20	KQ981523	-	6675146..6675335,6675616..6675709,6675931..6676072
Tsep_00687	KYN34986	scaffold59	KQ981852	+	786644..786704,790394..790599
Tsep_00688	KYN43981	scaffold127	KQ981264	+	455885..455994,456039..456042,456054..456137
Tsep_00689	KYN40955	scaffold191	KQ981494	-	298174..298570,298943..299394,299476..300663,301270..301794
Tsep_00690	KYN40868	scaffold196	KQ981512	+	1072451..1072735,1073460..1073659,1073743..1073913,1073998..1074134,1074236..1074417,1074499..1074629,1074739..1074858,1074940..1075239,1075324..1075420,1075709..1075781,1075856..1076113,1076208..1076384,1076517..1076666,1076756..1076892,1076983..1077324,1077409..1079107,1079641..1080420,1082393..1082631
Tsep_00691	KYN30510	scaffold97	KQ982021	+	1672723..1672782,1673442..1673573,1710071..1710091,1710933..1711202,1711275..1711320,1712338..1712378,1713204..1713278
Tsep_00692	KYN41656	scaffold175	KQ981440	-	159147..161413,161513..164244,169438..169477,170911..171198,171309..171555,180403..180922,194357..194520,194711..194755
Tsep_00693	KYN31874	scaffold83	KQ981965	-	3615018..3615142,3615304..3615424,3615496..3615609,3615686..3615881,3615960..3616101,3616197..3616296
Tsep_00694	KYN32718	scaffold78	KQ981940	+	643461..644508,644641..645394,645736..645958,646049..646510,646609..646951,647015..647273,648347..648632
Tsep_00695	KYN39114	scaffold24	KQ981625	-	1489433..1489727,1490137..1490243
Tsep_00696	KYN40684	scaffold2	KQ981522	-	2096246..2096546,2096624..2096796,2096878..2097087,2097161..2098832,2098935..2099127,2099212..2099443,2099527..2099746,2099863..2100155,2100228..2100398,2100468..2100578,2100639..2100995,2101061..2101160,2101232..2101470,2101551..2101765,2101877..2102072
Tsep_00697	KYN43727	scaffold13	KQ981276	-	4517756..4517895,4523027..4523249,4523332..4523553,4524690..4524828,4524897..4524973
Tsep_00698	KYN38360	scaffold29	KQ981673	-	2915273..2915472,2915551..2915697,2915826..2915991,2916072..2916179,2916267..2916374,2916500..2916718,2916819..2917088,2917187..2917282
Tsep_00699	KYN42555	scaffold149	KQ981337	-	415420..415833
Tsep_00700	KYN31207	scaffold88	KQ981986	-	528908..528982,626880..626966
Tsep_00701	KYN37135	scaffold37	KQ981727	-	8743730..8743882,8743965..8744107,8744246..8744417,8744957..8745089,8745159..8745260,8745336..8745475,8745510..8745675,8745765..8745981,8746057..8746284,8746599..8746699,8747165..8747358,8747419..8747663,8748308..8748521
Tsep_00702	KYN32819	scaffold76	KQ981931	-	1071796..1072115,1078856..1079027
Tsep_00703	KYN36416	scaffold40	KQ981744	+	4254282..4254424,4255428..4255458,4274084..4274294,4275564..4275707,4277296..4277446,4279553..4279701,4285937..4286033,4291476..4291671
Tsep_00705	KYN43532	scaffold13	KQ981276	-	732550..732660,732950..733047,733592..733839,734071..734246,735175..735312
Tsep_00706	KYN43866	scaffold129	KQ981272	+	1836103..1836317,1837521..1837626
Tsep_00707	KYN32595	scaffold79	KQ981948	+	916188..916232,916367..916573
Tsep_00708	KYN30486	scaffold97	KQ982021	+	1372840..1372979,1373092..1373987,1374049..1374398
Tsep_00709	KYN39514	scaffold22	KQ981606	-	2594279..2594359,2629523..2629543,2631258..2631368
Tsep_00710	KYN45304	scaffold102	KQ981174	+	48596..48800,49246..49256,49683..49845,50445..50539,52197..52347,53441..53532,54205..54294,54432..54507,56217..56440
Tsep_00711	KYN32236	scaffold80	KQ981954	-	2660183..2660589,2660708..2661057,2661169..2661485,2662233..2662639,2662868..2663201,2663288..2663512
Tsep_00712	KYN44633	scaffold111	KQ981210	+	293380..293898
Tsep_00713	KYN31573	scaffold86	KQ981975	-	112477..112615,112687..112944,113034..113224,113302..113551,113804..114003,114075..114210,117235..117398,122751..123003,141961..142239,142336..142543,142629..142931,143231..143495,144781..145020,150252..150440
Tsep_00714	KYN35999	scaffold44	KQ981768	-	3243370..3243516,3243643..3243847,3243938..3244117,3244957..3245030,3245336..3245390,3254922..3255019,3260488..3260607,3261539..3261593,3263425..3263497,3266320..3266455
Tsep_00715	KYN33855	scaffold67	KQ981885	-	330867..331400
Tsep_00716	KYN31536	scaffold87	KQ981979	+	4888213..4888263,4888677..4888778
Tsep_00717	KYN38364	scaffold29	KQ981673	-	2957134..2957313
Tsep_00718	KYN33302	scaffold70	KQ981906	+	2329434..2330534
Tsep_00719	KYN31026	scaffold9	KQ981993	+	3743420..3743537,3744112..3744385,3744488..3744728,3744931..3745128,3745244..3745514,3746048..3746284,3746359..3746699
Tsep_00720	KYN35232	scaffold53	KQ981820	-	1598457..1598633,1598713..1598855,1598950..1599019,1599096..1599208,1599309..1599419,1599489..1599578,1599663..1599793,1599906..1601916,1602367..1602368,1602433..1602818
Tsep_00721	KYN41370	scaffold19	KQ981490	-	5289484..5289570,5289658..5289924,5290046..5290207,5290269..5290408,5290494..5290686,5291201..5291230,5291293..5291436,5291512..5291693,5291770..5291870,5291950..5291994,5292190..5292294,5292378..5292554,5292670..5292800,5292882..5293090,5293219..5293378,5293456..5293668,5293912..5293986
Tsep_00722	KYN43794	scaffold13	KQ981276	+	6460914..6460965,6461087..6461526,6461538..6461558,6461831..6462212,6462270..6462514
Tsep_00723	KYN36466	scaffold40	KQ981744	+	5324269..5324378,5324811..5324940
Tsep_00724	KYN40935	scaffold191	KQ981494	+	11442..11867,12796..13113,13272..13550,13641..13731,13804..13859
Tsep_00725	KYN42784	scaffold14	KQ981305	+	745012..745157,745214..745577
Tsep_00726	KYN41118	scaffold19	KQ981490	-	1002355..1002448,1002841..1003006,1003096..1003228
Tsep_00727	KYN45254	scaffold106	KQ981189	+	619146..619271,619356..619439
Tsep_00728	KYN34784	scaffold6	KQ981855	+	654851..655099
Tsep_00729	KYN31562	scaffold862	KQ981976	+	12806..13144
Tsep_00730	KYN40772	scaffold197	KQ981515	-	75340..76028,76847..77644,78203..78215,78335..78366,79160..79232
Tsep_00731	KYN33755	scaffold69	KQ981897	+	2495282..2495474,2495552..2495786,2495892..2495991,2496204..2496353
Tsep_00732	KYN30666	scaffold95	KQ982014	+	627336..627368,627645..627699,628368..628743,628900..629101,629359..629565
Tsep_00733	KYN34483	scaffold60	KQ981856	-	1575339..1575524,1576547..1576901,1577105..1577235,1582730..1582843,1603726..1604008,1604338..1604568,1622433..1622616,1623833..1623995,1625593..1625761,1631118..1631247,1633336..1633396,1637980..1638331,1646369..1646629,1650104..1650329,1651546..1651606,1652487..1652527,1653303..1653685,1653934..1654181
Tsep_00734	KYN44758	scaffold11	KQ981208	+	2451158..2451461,2452435..2452785,2452983..2453203,2453855..2453998,2454188..2455644,2455939..2456308
Tsep_00735	KYN34954	scaffold6	KQ981855	+	4434561..4434762,4436710..4436885
Tsep_00736	KYN39062	scaffold24	KQ981625	-	1013663..1013961,1014350..1014542,1014605..1014696,1014769..1015030,1015846..1016061
Tsep_00737	KYN43232	scaffold134	KQ981285	+	1384535..1384735,1385257..1385454
Tsep_00738	KYN38010	scaffold31	KQ981685	-	1376054..1376208,1384844..1385174
Tsep_00739	KYN39410	scaffold220	KQ981607	-	855130..856146
Tsep_00740	KYN31949	scaffold81	KQ981958	+	517272..518378
Tsep_00741	KYN40573	scaffold2	KQ981522	-	659578..659678,660402..660695,660806..660991,662103..662267,662836..662902
Tsep_00743	KYN31211	scaffold88	KQ981986	+	660098..660209,663964..664181,667243..667378,667758..667891,668989..669297,669375..669413
Tsep_00744	KYN41329	scaffold19	KQ981490	-	4712047..4712145,4712224..4712313,4712325..4712444
Tsep_00745	KYN31768	scaffold83	KQ981965	-	2154724..2155017,2155255..2155927,2156574..2156911
Tsep_00746	KYN35830	scaffold446	KQ981772	+	52987..53457
Tsep_00747	KYN43952	scaffold127	KQ981264	-	91273..91398,93247..93339
Tsep_00748	KYN45441	scaffold1	KQ981161	-	1360826..1360897,1365330..1365560,1368634..1368690,1370430..1370490,1370556..1370647
Tsep_00749	KYN38090	scaffold301	KQ981679	+	273010..273108,274649..274885
Tsep_00750	KYN35084	scaffold54	KQ981826	-	222273..223155,224452..225534,225591..226087
Tsep_00751	KYN35550	scaffold51	KQ981805	+	2739604..2740741,2740941..2741356
Tsep_00752	KYN35117	scaffold54	KQ981826	+	1265231..1265575
Tsep_00753	KYN44042	scaffold127	KQ981264	-	1281982..1282569,1283113..1283220,1285801..1285904,1286022..1286115,1286232..1287135,1287331..1287401
Tsep_00754	KYN44350	scaffold116	KQ981229	+	105851..105938,107382..107542,108254..108464,108902..109052,109529..109677,110608..110708
Tsep_00756	KYN36311	scaffold40	KQ981744	+	1886896..1886934,1886965..1887109,1889726..1889967,1908193..1908351,1974771..1975001
Tsep_00757	KYN41736	scaffold172	KQ981430	+	1093482..1093541,1142294..1142398
Tsep_00758	KYN44994	scaffold108	KQ981200	-	77727..77834,77902..77985,78073..78496,79108..79196
Tsep_00759	KYN42133	scaffold16	KQ981382	+	1296137..1296583
Tsep_00760	KYN41178	scaffold19	KQ981490	-	2531806..2535468
Tsep_00761	KYN32684	scaffold78	KQ981940	+	342028..342093,344925..345059,345141..345305,345628..345826,345951..346081,346169..346492,348121..348205,348276..348436,348521..349047,349162..349697,350268..350844,351046..352579,352761..352850,353105..353392,355107..355268
Tsep_00762	KYN41165	scaffold19	KQ981490	+	2048073..2048151,2054068..2054126,2059026..2059214,2061399..2061673,2068673..2068991,2071542..2071718,2072266..2072328,2072698..2072782,2075904..2076247,2077141..2077451,2077712..2077955,2078179..2078415,2078880..2079188,2079282..2079434,2079956..2080156,2080234..2080485,2080924..2080974,2082009..2082316,2082719..2083080,2083480..2083665,2084057..2084789,2085289..2085459,2086529..2086698,2087233.…
Tsep_00763	KYN42894	scaffold14	KQ981305	+	2580997..2581110,2581492..2581620
Tsep_00764	KYN43125	scaffold136	KQ981292	+	164076..164207,164803..166144,166228..166409,167291..167450,167700..167861,167953..168114,168416..168674,168764..168852,168938..169347,169441..169906,170132..170358,170451..170707,170796..171007,171081..171466,171537..171668
Tsep_00765	KYN42635	scaffold148	KQ981335	-	669259..669495,670108..670352,670876..671032,671096..671257,671757..671957,672110..672389,672484..672693,672907..673106,673269..673407,675322..675509,675575..675607
Tsep_00766	KYN42651	scaffold148	KQ981335	+	881837..881921,882226..882230,882372..882433,882722..882776,882967..882972,889732..890014,890517..890743
Tsep_00767	KYN40132	scaffold20	KQ981523	-	24503..24571,24655..24826,24901..25113,25287..25449,25532..25756,25876..26065,26138..26266,26529..26815,26888..27049,27444..27675
Tsep_00768	KYN43224	scaffold134	KQ981285	-	1088059..1088295,1088371..1088550,1102260..1102342,1116728..1116881
Tsep_00769	KYN44444	scaffold114	KQ981219	-	1462072..1462431,1462454..1462474
Tsep_00770	KYN32208	scaffold80	KQ981954	-	2398657..2398919,2399085..2399489,2399616..2399881,2401344..2401516,2403409..2403617,2411947..2412073
Tsep_00771	KYN32047	scaffold80	KQ981954	+	178869..179270
Tsep_00772	NA	scaffold149	KQ981337	-	128926..131961
Tsep_00773	KYN34725	scaffold60	KQ981856	-	6270554..6270742,6270800..6270895
Tsep_00774	KYN32030	scaffold80	KQ981954	-	17623..17757,17951..18186,18316..18702,18884..19256
Tsep_00775	KYN43434	scaffold131	KQ981280	-	1858761..1858898,1859087..1859258,1860546..1860687,1872676..1872794,1880273..1880471,1898943..1898994,1900350..1900568,1915518..1915895,1955412..1955687
Tsep_00776	KYN38755	scaffold25	KQ981636	+	1222761..1222973,1223097..1223345
Tsep_00778	KYN35081	scaffold54	KQ981826	+	76531..76751,82530..82721,87477..88059
Tsep_00779	KYN33927	scaffold66	KQ981880	-	1294546..1294641,1295081..1295188,1295288..1295447,1295520..1295832,1295930..1296249,1296366..1296540,1296734..1296868,1296969..1297181,1297289..1297476,1297649..1297766,1297875..1298009,1298087..1298218,1299337..1299370,1299672..1299835,1301897..1302068,1302338..1302558,1302664..1302766,1303381..1303460,1312498..1312633
Tsep_00780	KYN32321	scaffold8	KQ981953	+	450571..450695,478587..478842
Tsep_00781	KYN35811	scaffold45	KQ981774	+	223038..224003
Tsep_00782	KYN32897	scaffold74	KQ981923	+	224621..225974,227593..227779,231528..231537,231600..231848
Tsep_00783	KYN36578	scaffold38	KQ981732	-	239782..239976,240044..240187,240654..240797,241477..241747,242155..242321
Tsep_00784	KYN42936	scaffold14	KQ981305	+	2967935..2968132,2968554..2968676,2969391..2969752,2970393..2970561,2970684..2970955,2971853..2972021,2985587..2985706,2986351..2986706,2987296..2987473,2987624..2987901,2989778..2989836,2990752..2990931,2991119..2991537,2991621..2991972,2992050..2992221,2992518..2992919,2992994..2993447,2993531..2993740,2994330..2996714,2996795..2997196,2997301..2997698,2997778..2997930,2998312..2998468
Tsep_00785	KYN44926	scaffold109	KQ981204	+	274208..274342,275762..276066,276202..276407,276545..276791,276855..277152,277253..277632,277707..278025,278121..278341,278444..278636,278699..278749
Tsep_00786	KYN34667	scaffold60	KQ981856	+	5321145..5321402,5321648..5321736,5321830..5322043,5322131..5322387,5322461..5322704
Tsep_00787	KYN33971	scaffold66	KQ981880	-	1806597..1807027,1807098..1807248
Tsep_00788	KYN43823	scaffold129	KQ981272	+	579191..579576,579727..579870,580135..580363
Tsep_00789	KYN40274	scaffold20	KQ981523	-	3863287..3863992,3864071..3864188,3864276..3864481,3864556..3864686,3864894..3864950
Tsep_00790	KYN41143	scaffold19	KQ981490	+	1484970..1485040,1487237..1487378,1488211..1488469,1488584..1488729,1489789..1490345,1490412..1490602,1491282..1491541,1491585..1491611,1492041..1492249,1492328..1492467,1493094..1493221
Tsep_00791	KYN32058	scaffold80	KQ981954	+	301543..301608,301722..301805,301863..302028,302086..302424,304249..304458,305496..305748,305956..306163
Tsep_00792	KYN35217	scaffold53	KQ981820	+	1510172..1510232,1510368..1511146
Tsep_00793	KYN43399	scaffold131	KQ981280	-	1060368..1060684,1061120..1063295,1067210..1067306,1067618..1067726,1067859..1068097,1068184..1068276,1068947..1069056,1069131..1069258,1069649..1069781,1070101..1070342,1072517..1072662,1074266..1074518,1075994..1076190,1076267..1076458,1076574..1076667,1076894..1076976,1077308..1077435
Tsep_00794	KYN35734	scaffold5	KQ981798	-	1786325..1786603
Tsep_00795	KYN42810	scaffold14	KQ981305	+	1146829..1146991,1148589..1148602,1148732..1148747,1149969..1150171
Tsep_00796	KYN43587	scaffold13	KQ981276	+	1860539..1860612,1860942..1861095,1861406..1861574,1861745..1861901,1862213..1862630
Tsep_00797	KYN39685	scaffold22	KQ981606	-	6261322..6261733,6261872..6262702,6262886..6263620,6263897..6264305,6264395..6264584,6264649..6264777,6264895..6265065,6265193..6265358,6265606..6265839,6266352..6266386,6272818..6272834,6273195..6273252,6274408..6274707,6274787..6274870,6274993..6275224,6275350..6275508,6275584..6275745,6275820..6276829
Tsep_00798	KYN34752	scaffold6	KQ981855	-	42585..43004,43839..43991,44230..44559,44675..45145,45725..45849,46810..46889,46969..47057,54698..55237,55743..56981
Tsep_00799	KYN44938	scaffold109	KQ981204	+	443615..443699,443957..444039,444317..444445
Tsep_00800	KYN42979	scaffold14	KQ981305	+	3853302..3853419,3853916..3853999,3854652..3855547
Tsep_00801	KYN43091	scaffold137	KQ981296	+	139938..140113,140242..140334,140645..140901,140998..141062,141150..141480,141835..143091,143351..143562
Tsep_00802	KYN43138	scaffold136	KQ981292	-	469320..469573,470768..470849,471294..471536,471618..471743,473416..473620,474694..474871,475335..475371,475522..475646,492356..492483,496026..496183
Tsep_00803	KYN37464	scaffold331	KQ981702	-	152741..152905,153149..153253,211060..211130,213457..213493,213777..213824
Tsep_00804	KYN33482	scaffold7	KQ981905	+	2661869..2661949,2662367..2662491,2662842..2663102,2663235..2663430,2663507..2663696,2663772..2664018,2664088..2664202,2664411..2664500,2664611..2664825,2664902..2665124,2665787..2665951,2666026..2666384,2666455..2666564,2666683..2666961,2667043..2667287,2667360..2667489,2667575..2667681
Tsep_00805	KYN43534	scaffold13	KQ981276	+	751130..751250,812334..812603,817278..817450,837821..837852,838266..838308,839863..840000
Tsep_00806	KYN43567	scaffold13	KQ981276	+	1463813..1463891,1464308..1464872,1464944..1465142,1465556..1466179
Tsep_00807	KYN44051	scaffold127	KQ981264	+	1310102..1310129,1310203..1310639,1310784..1310909,1311019..1311036
Tsep_00808	NA	scaffold147	KQ981332	-	36993..40766
Tsep_00809	KYN41012	scaffold190	KQ981491	-	984084..984185,984312..984339,985170..985539,988742..988871
Tsep_00811	KYN37026	scaffold37	KQ981727	+	7045885..7047684
Tsep_00813	KYN33887	scaffold66	KQ981880	-	328869..329094,329184..329335
Tsep_00815	KYN42574	scaffold148	KQ981335	+	35368..35641,57304..57490,58804..58897,60182..60275,60512..60592,60748..60836,61752..61871,63460..63645,64176..64285,66329..66473
Tsep_00816	KYN33464	scaffold7	KQ981905	+	2569065..2569148,2569731..2569833,2569937..2570152,2570276..2570355,2570426..2570680
Tsep_00817	KYN31450	scaffold87	KQ981979	-	3216309..3216624,3216789..3217042,3217436..3218631,3219070..3219229,3219625..3219711
Tsep_00818	KYN40237	scaffold20	KQ981523	+	3016729..3017142
Tsep_00819	KYN36257	scaffold40	KQ981744	+	1089267..1089495,1097099..1097184,1099187..1099347,1099448..1099724,1099846..1100034,1100623..1100808,1100871..1100942,1101045..1101197,1101551..1101686,1102151..1102206,1103316..1103390,1103453..1103770,1105179..1105376,1105773..1106064,1106664..1106969,1107583..1107853,1108285..1108834
Tsep_00820	KYN39061	scaffold24	KQ981625	+	1011902..1011986,1012248..1012496,1012938..1013080,1013166..1013285
Tsep_00821	NA	scaffold205	KQ981544	-	103909..105060
Tsep_00822	KYN40466	scaffold20	KQ981523	+	6338849..6339264,6340143..6340253,6340771..6340976,6341071..6341237
Tsep_00823	KYN40706	scaffold2	KQ981522	+	2288948..2289133,2289405..2289530,2289599..2289784,2289868..2289954
Tsep_00824	KYN39504	scaffold22	KQ981606	+	2431264..2431284,2439095..2439284,2440278..2440345,2440759..2440923,2441792..2441961,2442040..2442231,2442415..2443011,2443092..2443293,2443708..2443912,2444691..2444820,2447542..2450251
Tsep_00825	KYN41110	scaffold19	KQ981490	+	907907..908263,908931..910574
Tsep_00826	KYN35058	scaffold56	KQ981836	+	1423384..1423479,1424425..1424548,1424656..1425020
Tsep_00827	KYN30559	scaffold97	KQ982021	-	2392016..2393364,2393628..2394789,2395151..2395300,2395595..2395660
Tsep_00828	KYN37519	scaffold33	KQ981700	+	641928..642069,642645..642700,645566..645770,647419..647738
Tsep_00829	KYN42584	scaffold148	KQ981335	+	141903..142105,142491..142734,142835..143081,143255..143504,148968..149161,150972..151786
Tsep_00831	KYN44966	scaffold109	KQ981204	+	871115..872074
Tsep_00832	KYN37444	scaffold334	KQ981703	+	174125..174144,174237..174362,174699..174885,175072..175428,175570..175992
Tsep_00833	KYN42361	scaffold16	KQ981382	+	5058299..5058390,5058803..5058994,5059191..5059356
Tsep_00834	KYN43318	scaffold132	KQ981281	+	739821..740138
Tsep_00835	KYN36327	scaffold40	KQ981744	+	2288712..2288969,2311694..2311840
Tsep_00836	KYN30966	scaffold9	KQ981993	+	2758200..2758433,2758503..2758565
Tsep_00837	KYN35977	scaffold44	KQ981768	+	2971804..2971894,2972175..2972329,2973485..2973602,2973703..2973881,2973948..2974083,2974158..2974318,2974483..2974654,2974737..2974952,2975043..2975403,2975548..2975657,2975723..2975809,2975968..2976025,2976160..2976294,2976776..2977037,2977204..2977326
Tsep_00838	KYN38666	scaffold259	KQ981645	-	38071..38334,38424..38749,38874..39104,39178..39684,39749..39972,40056..40213
Tsep_00839	KYN34321	scaffold62	KQ981864	+	2941234..2941274,2941608..2941947,2942032..2942799,2942878..2943977,2944054..2944195
Tsep_00840	KYN34315	scaffold62	KQ981864	+	2882442..2882701,2883359..2883665,2883736..2883865,2883921..2884230,2884313..2884469,2884548..2884925
Tsep_00841	KYN43969	scaffold127	KQ981264	-	278363..278846,279058..279314,279650..279673
Tsep_00842	KYN35897	scaffold44	KQ981768	+	1244190..1244264,1245993..1246740,1248553..1248623
Tsep_00843	KYN36289	scaffold40	KQ981744	-	1507418..1507578,1507672..1507816,1507892..1508053,1508148..1508242,1508875..1508965,1509045..1509310,1509419..1509630,1510280..1510425,1510496..1510688,1510745..1510887,1510946..1511055,1511114..1511204,1511276..1511514,1511600..1511857,1512013..1512145,1512837..1513008,1513107..1513213
Tsep_00844	KYN38285	scaffold29	KQ981673	+	1761505..1761531,1807680..1808048
Tsep_00845	KYN37919	scaffold312	KQ981688	-	213972..216260
Tsep_00846	KYN32741	scaffold78	KQ981940	+	964513..964647,965125..965376,965462..965591,965817..965926
Tsep_00847	KYN33206	scaffold71	KQ981909	+	1543576..1543998,1544089..1544478
Tsep_00848	KYN40079	scaffold202	KQ981533	+	5429..5653,5666..5845,6798..7147,10322..10772
Tsep_00849	KYN38725	scaffold25	KQ981636	+	290125..290436
Tsep_00850	KYN36884	scaffold37	KQ981727	-	4555220..4555294,4556708..4556800
Tsep_00851	KYN37118	scaffold37	KQ981727	+	8406839..8407094,8407602..8407861,8407894..8407941
Tsep_00852	KYN33614	scaffold7	KQ981905	-	4502866..4503210
Tsep_00853	KYN33809	scaffold68	KQ981891	+	751642..751865,753048..753220,761531..761601,807082..807330
Tsep_00854	KYN30591	scaffold97	KQ982021	-	2837035..2837169,2837243..2837385,2837958..2838132,2841163..2841215,2841379..2841530,2841719..2841932,2842029..2842250,2842594..2842694,2842853..2843046,2844675..2844919,2851832..2851974,2862311..2862388,2864870..2864987,2865173..2865378,2868500..2868714,2869917..2869971,2870265..2870945,2872117..2872336,2872543..2872748,2873996..2874186,2874714..2874887
Tsep_00856	KYN43571	scaffold13	KQ981276	-	1518130..1518300,1518437..1518547,1518677..1518827,1518893..1519086,1519190..1519328,1519426..1519566,1519633..1519784,1519853..1519999,1520099..1520179
Tsep_00857	KYN33304	scaffold70	KQ981906	+	2346378..2346474,2346733..2346911
Tsep_00858	KYN37968	scaffold31	KQ981685	+	410394..410434,411438..411803,412565..412622
Tsep_00860	KYN37508	scaffold33	KQ981700	+	121198..121584
Tsep_00861	KYN41726	scaffold172	KQ981430	-	877053..877367
Tsep_00862	KYN43340	scaffold132	KQ981281	-	1157963..1158076,1158093..1158170
Tsep_00863	KYN40633	scaffold2	KQ981522	+	1337767..1337787,1337832..1337940,1342297..1342449,1372317..1372426
Tsep_00865	KYN44486	scaffold112	KQ981215	-	152260..152391,152498..152872,153644..153852,153921..154071,154956..155431,155675..155885,155967..156107,156241..156583,157755..157933
Tsep_00866	KYN43145	scaffold135	KQ981288	+	224404..224628
Tsep_00867	KYN44614	scaffold112	KQ981215	+	1438691..1439002,1440252..1440408,1440870..1440927,1441025..1441180,1442095..1442464
Tsep_00868	KYN43303	scaffold132	KQ981281	-	478969..479100,486289..486312
Tsep_00869	KYN35606	scaffold51	KQ981805	-	3599669..3599769,3599881..3600188,3600310..3600449,3600534..3600650,3600796..3600957,3601029..3601258,3601377..3601500,3601738..3602043,3602209..3602319,3602750..3602821
Tsep_00870	KYN40189	scaffold20	KQ981523	-	1647535..1647897,1648262..1648469,1649590..1649891,1651189..1651388,1651450..1651549,1651935..1652129,1654301..1654423,1654854..1654972,1688225..1688786
Tsep_00871	KYN42671	scaffold147	KQ981332	+	364898..365118,365869..365951,366080..366220,378463..378677
Tsep_00872	KYN45011	scaffold108	KQ981200	-	196806..196889,197333..197487,199574..199651,200001..200162,200321..200549,200850..200960,201393..201623,202589..202753
Tsep_00874	KYN33929	scaffold66	KQ981880	-	1327734..1327904,1328013..1328121,1328945..1329123
Tsep_00875	KYN38014	scaffold31	KQ981685	-	1469688..1469831,1469886..1469957,1484691..1484870,1490223..1490260,1491573..1491817,1492030..1492103
Tsep_00876	KYN38286	scaffold29	KQ981673	+	1915128..1915315,1915524..1915707,1916297..1916416,1916537..1916848,1917117..1917352,1917419..1917548,1917659..1918747,1918893..1918942,1919024..1919501,1919588..1919658,1919779..1920106,1920438..1920851,1920916..1921452
Tsep_00877	KYN40021	scaffold208	KQ981554	+	128773..128897,129575..129866,130452..135086,135166..135528
Tsep_00878	KYN43680	scaffold13	KQ981276	-	3617071..3617455,3617539..3617671,3617749..3617983,3618060..3618272,3618410..3618534,3618623..3618708,3618774..3619072,3619168..3619302,3619439..3619536,3619598..3619768,3619979..3620252,3620344..3620491,3620616..3621051,3627844..3628106,3628210..3628342,3628429..3628666,3628750..3628962,3629107..3629231,3629314..3629399,3629470..3629768,3629859..3629993,3630088..3630185,3630251..3630421,3630560.…
Tsep_00879	KYN30741	scaffold91	KQ981998	+	677158..677856
Tsep_00880	KYN31441	scaffold87	KQ981979	+	3179777..3181980,3182290..3182833
Tsep_00881	KYN35483	scaffold51	KQ981805	-	817065..817229,829377..829544,846802..846867
Tsep_00882	KYN42586	scaffold148	KQ981335	+	155376..155402,155878..156003,156416..156588,156895..157129,157214..157492,157605..157844
Tsep_00883	KYN32618	scaffold79	KQ981948	+	1321634..1321954
Tsep_00884	KYN44685	scaffold11	KQ981208	+	883241..883519,893769..894037,898241..898334,898886..899155
Tsep_00885	KYN36237	scaffold40	KQ981744	+	814377..814568,817087..817296,817379..817685,817802..817980,818092..818266,818329..818450,818531..818724,818813..819027,819100..819323,819402..819569,819944..820319,820402..820764,820858..821346,821422..821675,821763..822125,822207..822373,822461..822611
Tsep_00887	KYN40783	scaffold197	KQ981515	+	159232..159338,160211..160321,160625..160744,160965..161081,161296..161412,161632..161748,161962..162078,162181..162348,162481..162634
Tsep_00888	KYN43706	scaffold13	KQ981276	-	4014276..4014695,4015076..4015304,4015420..4015506,4016455..4016844,4017006..4018318
Tsep_00889	KYN38204	scaffold29	KQ981673	+	670439..670597,675260..675421,676509..676655
Tsep_00890	NA	scaffold286	KQ981669	-	68697..69409,70575..70815
Tsep_00891	KYN43835	scaffold129	KQ981272	+	951610..951771,952000..952392
Tsep_00892	KYN45081	scaffold108	KQ981200	+	1870552..1870797
Tsep_00893	KYN36870	scaffold37	KQ981727	-	4287057..4287152,4287318..4287637,4287666..4287793,4287898..4288004
Tsep_00894	KYN32013	scaffold81	KQ981958	+	1721694..1721795,1721929..1722017,1722152..1722296,1722372..1722485,1722753..1722902,1723576..1723725
Tsep_00895	NA	contig25647	LKEZ01025647	+	4506..4580,4829..4964,5885..6351,
Tsep_00896	KYN43555	scaffold13	KQ981276	+	1113361..1116234
Tsep_00897	KYN44250	scaffold121	KQ981248	+	352679..352757,353634..353767,353911..354207,354894..355532
Tsep_00898	KYN30676	scaffold94	KQ982011	+	47761..47892,48472..48807,49176..49385,49534..49701
Tsep_00899	KYN30703	scaffold92	KQ982003	+	112500..112643,113205..113302,114599..114709,114908..115105,115742..115880,115942..116241,116401..116576,116666..116820,117425..117612
Tsep_00900	KYN31733	scaffold83	KQ981965	-	1563384..1563614,1563708..1563892,1564224..1564372,1564460..1564621,1564699..1564859
Tsep_00901	KYN33171	scaffold71	KQ981909	+	778579..778671,779051..779374,779514..779665,779815..779863,779972..780121,780199..780486
Tsep_00902	KYN41565	scaffold18	KQ981456	+	421027..421101,422340..422390,425210..425428,425556..425795,425864..425926,426031..426255,426758..427029,427110..427386,427523..427703,427833..428167,428271..428540,428644..429153,429232..431879,432930..433170,433251..433404,433764..434997,435567..435687,435779..435884,435962..436210,436718..436862,437090..437228,437311..437437,437518..437667,438171..438314,438404..438595,438816..439032,439109..4…
Tsep_00903	KYN39841	scaffold210	KQ981561	+	231698..231972,232382..232547
Tsep_00904	KYN36704	scaffold37	KQ981727	+	1391136..1391304,1393514..1393582,1394110..1394216,1394316..1394501
Tsep_00905	NA	scaffold51	KQ981805	+	3515800..3516003,3516317..3516516,3516935..3517115,3518333..3518497,3518897..3519058,3519377..3519517,3519601..3519746,3520001..3520162,3520254..3520410,3520520..3520653
Tsep_00906	KYN31737	scaffold83	KQ981965	+	1587701..1587792,1588301..1588481,1588563..1588706,1588842..1588996,1589066..1589256,1589382..1589648,1589895..1590124,1590296..1590604,1590737..1591120,1591410..1591736,1591936..1592265,1592356..1592521,1592726..1592839,1592931..1593123,1593261..1593426,1593509..1593779,1593894..1594224,1594313..1594529
Tsep_00907	KYN43274	scaffold132	KQ981281	+	63705..66158
Tsep_00908	KYN43683	scaffold13	KQ981276	-	3697897..3698218,3698414..3698599,3698669..3698874,3700063..3700193,3701709..3701922
Tsep_00909	KYN41777	scaffold171	KQ981427	-	630081..630146,630478..630672
Tsep_00910	KYN32997	scaffold73	KQ981920	-	313366..313887
Tsep_00911	KYN32309	scaffold8	KQ981953	-	217999..218526
Tsep_00912	KYN42859	scaffold14	KQ981305	-	2265812..2266036,2266114..2266252,2266446..2266537,2266618..2266748,2266833..2266989,2267516..2267678,2267780..2267874,2268246..2268659
Tsep_00913	KYN40697	scaffold2	KQ981522	-	2184980..2185231,2185319..2185459,2185550..2185669,2186059..2186195,2186271..2186434,2187134..2187302,2187553..2187731,2187818..2188068
Tsep_00914	KYN45248	scaffold106	KQ981189	+	454916..455653
Tsep_00916	KYN44373	scaffold115	KQ981225	-	203283..203626,204064..204216,204286..204457,204758..204971,205048..205157,205366..205407,205702..205854
Tsep_00917	KYN30547	scaffold97	KQ982021	+	2171225..2171840,2172101..2172419,2173094..2173271,2175003..2175183,2176053..2176291,2176400..2176534,2177018..2177167
Tsep_00918	KYN36429	scaffold40	KQ981744	-	4487073..4487597,4491105..4491206,4491714..4491790,4493133..4493177,4493901..4493969,4494751..4495048,4496894..4497080,4498562..4498736,4498859..4498963,4500718..4500967,4503610..4503672,4503893..4504549
Tsep_00919	KYN40226	scaffold20	KQ981523	+	2730977..2731065,2731945..2732248
Tsep_00920	KYN39910	scaffold21	KQ981560	+	962355..962452,962520..962603,962794..962960,963096..963187,963415..963501,964083..964248,964409..964634,965686..965839,965998..966127,966199..966429,966501..966674,966809..966969,967082..967364,967432..967546,967652..967766,967850..967972,968322..968672,968863..969033,969118..969273,969358..969465,969564..969839,969964..970018,970093..970234,970314..970422,970635..970744,970837..970978,971058..9…
Tsep_00921	KYN50646	C3373756	LKEZ01002801	-	328..525
Tsep_00922	KYN44237	scaffold121	KQ981248	+	128372..128486,128752..128879,155189..155459,162767..162941,166869..166931,167916..168120,175619..175775,176376..176643,176907..177093,177605..177853
Tsep_00923	KYN42705	scaffold144	KQ981323	-	24571..24807,29513..29647,30207..30323,30937..30975,30999..31106,31139..31324,31336..31395,31606..31743,33777..33842
Tsep_00924	KYN42185	scaffold16	KQ981382	+	2214690..2214788,2215041..2215331
Tsep_00925	KYN38234	scaffold29	KQ981673	+	1067628..1068533
Tsep_00926	KYN32875	scaffold75	KQ981928	+	687884..688092,688308..688550,688675..689729,689915..690497,690555..692704,692848..693325,694537..694909,695034..695351,695417..695725,695919..696143,696233..696361,696862..697006,697117..697343,698083..698294,699967..700961,701312..701593,703679..706438,706535..707581,707750..708089,708279..709237,709565..710717,710946..711186,711564..711746
Tsep_00927	KYN31973	scaffold81	KQ981958	+	1089783..1090214,1123693..1123839,1123921..1124136
Tsep_00928	KYN38434	scaffold288	KQ981671	+	25341..25412,25590..25664,26080..26157,26490..26744
Tsep_00929	KYN33106	scaffold72	KQ981914	+	1137108..1138057,1138578..1138743,1138823..1138867
Tsep_00930	KYN30493	scaffold97	KQ982021	+	1418224..1418586,1418696..1418854,1419053..1419214,1419333..1419470,1419561..1419734,1419930..1420070
Tsep_00931	KYN44198	scaffold123	KQ981253	-	484087..484254
Tsep_00932	KYN31141	scaffold89	KQ981989	-	363792..363935,372148..372354
Tsep_00933	KYN43221	scaffold134	KQ981285	-	1005069..1005440
Tsep_00934	KYN40652	scaffold2	KQ981522	-	1933380..1933739,1933978..1934162,1934551..1934711,1934915..1935540,1935713..1935982,1936090..1936467,1936542..1936703,1936810..1936971,1937653..1938111,1938291..1938335,1938429..1938896,1938992..1939189,1939419..1939660,1939945..1940383,1940698..1940931,1941109..1941416,1941778..1941999,1942960..1943104
Tsep_00936	KYN31644	scaffold85	KQ981972	-	253005..253289,253400..253533,254108..254362,254562..254713,255138..255388,255462..255623,255713..255935,258108..258292,258373..258936,259240..259438,259522..259640,259844..260016,260159..260260,260423..260591,261001..261054,261567..261640,269590..270595
Tsep_00937	NA	scaffold35	KQ981713	-	258130..258203,258285..258534,258609..259003,259083..259714,259914..260278
Tsep_00938	KYN35682	scaffold50	KQ981799	-	557481..557591,558807..558937,562772..563023,563724..563951,565490..565615,571112..571288,573225..573491,573882..574135,575284..576436,576951..577147,577965..578061,583392..583470
Tsep_00939	KYN36728	scaffold37	KQ981727	+	1938828..1938880,1943549..1943732
Tsep_00940	KYN37014	scaffold37	KQ981727	+	6940207..6940429,6940741..6941108
Tsep_00941	KYN39878	scaffold21	KQ981560	+	532959..533027,533055..533300,533312..533437,579854..580444
Tsep_00942	KYN32463	scaffold8	KQ981953	+	3255248..3255439,3263904..3263936,3271689..3271714,3273416..3273419,3274813..3274890,3274939..3274979,3280276..3280339,3288824..3288991
Tsep_00943	KYN31015	scaffold9	KQ981993	-	3611719..3612068,3615542..3616181
Tsep_00944	KYN33640	scaffold7	KQ981905	+	5021016..5021141,5035083..5035583
Tsep_00945	KYN38851	scaffold25	KQ981636	-	2467775..2468092,2468260..2468482,2470342..2470375,2470404..2470608,2470886..2471269,2471341..2471648,2471708..2472020
Tsep_00946	KYN39587	scaffold22	KQ981606	-	4279955..4280065,4281661..4281909,4282349..4282386,4284675..4284794,4284859..4284962,4285580..4285643,4286308..4286453,4286543..4286788,4287217..4287359,4287423..4287566,4288151..4288284,4288353..4288536,4298762..4298899,4299076..4299154,4299293..4299418,4299494..4299717,4300203..4300295
Tsep_00947	KYN36849	scaffold37	KQ981727	+	4001455..4001487,4001905..4002015
Tsep_00948	NA	scaffold344	KQ981709	-	30817..31839
Tsep_00949	KYN41330	scaffold19	KQ981490	-	4764737..4764910,4766373..4766462
Tsep_00950	KYN31557	scaffold87	KQ981979	+	5413171..5413773
Tsep_00952	NA	scaffold7	KQ981905	-	3249459..3249573,3249748..3250019
Tsep_00953	KYN34985	scaffold59	KQ981852	-	752198..752365,757035..757266,757376..757514,763307..763492,768613..768848,768959..769029
Tsep_00954	KYN42753	scaffold14	KQ981305	-	180444..180497,180586..180741,180891..181092,181832..182062,185151..185483,186528..186643
Tsep_00955	KYN43036	scaffold139	KQ981301	-	92004..92065,92149..92380,92453..92730,92902..93175,94314..94508
Tsep_00957	KYN39140	scaffold24	KQ981625	+	1742526..1742564,1742604..1742644,1742756..1742831,1744783..1745205
Tsep_00958	KYN43424	scaffold131	KQ981280	+	1524383..1524509,1525910..1526065,1526667..1526842,1528184..1528513,1528781..1529095
Tsep_00959	KYN39526	scaffold22	KQ981606	+	2789610..2789769,2790247..2791097
Tsep_00960	NA	scaffold44	KQ981768	-	1204608..1204891,1204919..1205297
Tsep_00961	KYN37536	scaffold326	KQ981697	-	76493..76518,76601..76951,77419..77941
Tsep_00962	KYN34996	scaffold575	KQ981847	+	61320..61355,61449..61493,63222..63340,63656..63740,63820..63999,64319..64490,64667..64947
Tsep_00963	KYN32066	scaffold80	KQ981954	+	362749..363033
Tsep_00964	KYN32859	scaffold75	KQ981928	+	350058..350243,350344..350397
Tsep_00965	KYN34036	scaffold639	KQ981870	+	5884..7453,10653..10695,10774..11008,11109..11267
Tsep_00967	KYN30484	scaffold97	KQ982021	+	1366537..1367055
Tsep_00968	KYN31648	scaffold85	KQ981972	+	289915..290048,296376..296853
Tsep_00969	KYN50626	C3134419	LKEZ01000372	-	36..206
Tsep_00970	KYN42359	scaffold16	KQ981382	-	5034351..5034769,5034915..5035065,5035163..5035276,5035533..5035700
Tsep_00971	KYN42310	scaffold16	KQ981382	-	4614024..4614687,4614893..4615194,4615961..4616404,4616944..4617164,4617569..4617662,4618038..4618106
Tsep_00972	KYN39853	scaffold21	KQ981560	+	104489..104591,104688..105145
Tsep_00973	KYN45286	scaffold1020	KQ981175	-	7183..7705,8196..8566
Tsep_00974	KYN39703	scaffold219	KQ981605	-	15399..15806,16035..16178
Tsep_00975	KYN39293	scaffold228	KQ981615	-	44080..44277,44339..44470
Tsep_00976	KYN37532	scaffold326	KQ981697	-	21663..21872,22072..22170,22345..22431,36874..37032
Tsep_00977	KYN32360	scaffold8	KQ981953	+	1016603..1016691,1017176..1017341,1017632..1017824,1018118..1018198,1018275..1018717,1019251..1019481,1019635..1019781
Tsep_00978	KYN42360	scaffold16	KQ981382	+	5050412..5050474,5050528..5050668
Tsep_00979	KYN42528	scaffold15	KQ981340	+	976833..976977,979360..979529,979653..979913
Tsep_00982	KYN35736	scaffold5	KQ981798	-	1832954..1833166
Tsep_00983	KYN43880	scaffold128	KQ981268	-	23420..23639,23729..23836,24166..24427,24499..24741,25461..25687,26228..26553
Tsep_00984	KYN44033	scaffold127	KQ981264	-	1124587..1125482,1125552..1126180,1126247..1126561,1132293..1132353,1139245..1139496,1147471..1147534,1160551..1160853,1166732..1166791
Tsep_00985	KYN45093	scaffold107	KQ981193	+	131405..131473,131567..132172,132239..132349,132421..132660
Tsep_00986	KYN42616	scaffold148	KQ981335	+	496969..497160,497497..497732,498011..498128
Tsep_00987	KYN34382	scaffold62	KQ981864	-	3665029..3665186,3665462..3665648,3666427..3666596,3680732..3680906,3682167..3682337
Tsep_00989	KYN38584	scaffold27	KQ981656	+	1049687..1049986
Tsep_00990	KYN32691	scaffold78	KQ981940	+	390028..390183,390311..390418,390494..390589
Tsep_00991	KYN42804	scaffold14	KQ981305	-	1038193..1038372,1038535..1038674,1039701..1039730,1039834..1039972,1040047..1040235
Tsep_00992	KYN40325	scaffold20	KQ981523	-	4695712..4695910,4696125..4696399,4696626..4696834,4697052..4697305,4697831..4697986,4699787..4699902,4700154..4700507,4700795..4700914
Tsep_00993	KYN43559	scaffold13	KQ981276	+	1143699..1144146,1144393..1145484,1145554..1146939,1147102..1147353,1147393..1147744,1148090..1148559,1149436..1151847,1152133..1152300,1152607..1152956,1153137..1153470,1154032..1154310,1154736..1155507,1155673..1155884,1155953..1156087,1156409..1156546,1156636..1156825,1158220..1158271,1159186..1159344,1159894..1160055,1160129..1160230,1160396..1160486,1160590..1160651
Tsep_00994	KYN36381	scaffold40	KQ981744	+	3401045..3401323,3401429..3401719
Tsep_00995	KYN36694	scaffold37	KQ981727	-	1165279..1165377,1165401..1165595
Tsep_00996	KYN41399	scaffold19	KQ981490	+	5576203..5576337,5576556..5576972,5577121..5577343,5577424..5577521,5577642..5577885,5577991..5578123,5578325..5578562,5578789..5579031,5579206..5579352,5579615..5579776,5579887..5580007,5580274..5580329
Tsep_00998	KYN34658	scaffold60	KQ981856	+	5109226..5109378,5111186..5111466,5111833..5111990,5112073..5112245,5112384..5112392,5112443..5112795,5113033..5113225
Tsep_00999	KYN39961	scaffold21	KQ981560	+	1506692..1506795,1506949..1507304,1507482..1507675,1508383..1508481,1509809..1509886,1510433..1511011
Tsep_01000	KYN38800	scaffold25	KQ981636	+	1805316..1805869,1806090..1806296,1806742..1806888,1807093..1807311,1807791..1808036,1808268..1808390,1808467..1808611,1808878..1809270
Tsep_01001	KYN40142	scaffold20	KQ981523	-	283644..283817,285380..285495,286930..287161,288433..288631,289766..289903,291191..291329,291957..292248,294255..294476,299585..299737,310538..310705,319081..319222,351762..351919,372025..372209,418715..418886
Tsep_01002	KYN37718	scaffold32	KQ981693	+	2775815..2776005,2776278..2776512,2777254..2777471,2777631..2777971,2778057..2778234,2778748..2778896,2778998..2779170,2779561..2779807,2779958..2780077,2782324..2783852
Tsep_01003	KYN41560	scaffold18	KQ981456	+	261562..262017
Tsep_01004	KYN41621	scaffold178	KQ981451	+	781213..781755
Tsep_01005	KYN38005	scaffold31	KQ981685	+	1175585..1175739,1176651..1176783
Tsep_01006	KYN38348	scaffold29	KQ981673	-	2873301..2873659,2873737..2874033,2874117..2874484,2874554..2874797,2874866..2875115,2875198..2875358,2875435..2875617,2875708..2875956,2876010..2876257,2876329..2876477,2876552..2877000,2877079..2877484,2877579..2878532,2878605..2878679
Tsep_01007	KYN38625	scaffold267	KQ981653	+	112353..112780,113167..113755,114077..114370,114452..117791,118004..118131,118203..118412,118647..118870,120554..120950,121651..121929
Tsep_01008	KYN34794	scaffold6	KQ981855	-	941764..941864,942292..942556,943229..943505,944206..944782,945212..945251
Tsep_01009	KYN38059	scaffold305	KQ981682	+	20543..20639,22454..22635,26506..26734,29909..30015,31500..31625
Tsep_01010	KYN44062	scaffold127	KQ981264	+	1361466..1361522,1361917..1362033,1362161..1362285,1362661..1362832,1363098..1363276,1363449..1363649,1365531..1365774
Tsep_01011	KYN38125	scaffold30	KQ981677	+	887657..887767,888701..888760,888774..888809,889094..889159,889227..889307
Tsep_01012	KYN33163	scaffold71	KQ981909	+	636493..636578,637123..637266,645615..645686,646098..646169,646283..646496,647270..647433,647868..647939,648054..648125,648236..648307,648596..648739,648885..649048,652500..652650,654789..654935,656351..656422,656513..656584,656854..657017,657429..657630,657709..657780,657867..657938,658398..658469,658547..658710,659173..659491,661193..661502,663225..663272,663310..663363,665146..665359,665550..6…
Tsep_01013	KYN39548	scaffold22	KQ981606	-	3162914..3163145,3163213..3163285,3163469..3163616
Tsep_01014	KYN38075	scaffold305	KQ981682	-	323755..324260,324441..325578,325746..325973
Tsep_01015	KYN42709	scaffold144	KQ981323	+	169540..169644,180053..180235
Tsep_01016	KYN41215	scaffold19	KQ981490	-	2974727..2974818,2974891..2974970,2975032..2975088,2975178..2975337,2975423..2975622,2975706..2976077,2976233..2976338,2976562..2976783,2976884..2976986,2977092..2977173,2977261..2977355,2977434..2977531,2977658..2977724,2977940..2978011,2978672..2978776,2978884..2978994,2979075..2979176,2979359..2979430,2979603..2979760,2980049..2980208
Tsep_01017	NA	scaffold225	KQ981612	+	197153..199756
Tsep_01019	KYN30668	scaffold95	KQ982014	-	641223..641417,641896..642100,642344..642724,643319..643523,645611..645770,646060..646264,647068..647445,647907..648282,650357..650516,652790..653000,653598..653973,657586..657745,659405..659609,660078..660458,661028..661229,663531..663690,664078..664248,664858..665134,665557..665918
Tsep_01020	KYN41608	scaffold178	KQ981451	+	514202..514366,516093..516329,517576..517680,517756..517937,518007..518231,518317..518473,518611..518901
Tsep_01021	KYN35266	scaffold53	KQ981820	+	2196825..2196926,2197379..2197726,2197803..2198003,2198110..2198229,2198308..2198637,2198730..2198877,2198978..2199219,2199308..2199505,2206919..2207083,2249127..2249282
Tsep_01022	KYN34226	scaffold62	KQ981864	-	1280331..1280594,1280829..1280989,1281073..1281218,1281311..1281369,1281511..1281646,1283865..1284007,1284372..1284536,1284627..1284768,1285070..1285128,1287985..1288125
Tsep_01023	KYN32713	scaffold78	KQ981940	+	610433..610477,610549..610551,611575..611744,612403..612616,612705..612997,613071..613233,613314..613596,613764..614270,614349..614632,614707..614838,614946..615114,615196..615493,615572..615770,615859..616116,616421..616609,616708..616951,617709..617855,618029..618162
Tsep_01024	KYN40978	scaffold190	KQ981491	-	219287..219421,219476..219559,226448..226585
Tsep_01025	NA	scaffold132	KQ981281	+	983547..984113
Tsep_01026	KYN32289	scaffold80	KQ981954	-	3160800..3160907,3161017..3161076,3163569..3164677,3165410..3165605
Tsep_01027	KYN38576	scaffold27	KQ981656	+	722170..722265,722490..722560,722675..722907,724067..724369,726454..726553,727047..727122,727990..728188,728447..728929,729325..729623
Tsep_01028	KYN31502	scaffold87	KQ981979	+	4057682..4057819,4057995..4058231
Tsep_01029	KYN32529	scaffold8	KQ981953	+	4518694..4518820,4519659..4519812,4520078..4520187,4520315..4521321,4521395..4521650,4521744..4521878,4522179..4522314,4522397..4522524,4523489..4523700,4523955..4524912,4525324..4526273
Tsep_01030	KYN36367	scaffold40	KQ981744	+	3208567..3208708,3210203..3210521,3211065..3211371,3211473..3211557,3213021..3213137,3213437..3213767,3214317..3214623,3214719..3214880
Tsep_01031	KYN34973	scaffold59	KQ981852	+	607867..607947,608426..608680,609105..609296,609395..609545,609637..609747,610137..610327
[truncated: 14,603 more rows]

## Sheet: Tcor
gene name	protein acc.	scaffold name	nucleotide acc.	strand	exon coordinate
[truncated: 19,766 more rows]

## Sheet: Tzet
gene name	protein acc.	scaffold name	nucleotide acc.	strand	exon coordinate
[truncated: 15,472 more rows]

[truncated: 11 more sheets: Ccos, Ant_ortho, Acol cultivar, Aech cultivar, Tsep cultivar, Tcor cultivar, Tzet cultivar, Ccos cultivar, cultivar_ortho, PositiveSelectionAnts, PositiveSelectionCultivars]
